# Supplementary material for: Association between serum vitamin D and severe headache or migraine: A population-based analysis
Source: PLoS One. 2025 Jan 3;20(1):e0313082. doi: 10.1371/journal.pone.0313082 (PMC11698344; doi:10.1371/journal.pone.0313082)
Supplement: S1 Data — (XLS) [file pone.0313082.s001.xls]

## Sheet: DEMO_B_append_update(1)
SEQN	Gender	Age	Race	Education level	PIR	WTINT2YR	WTMEC2YR	Drinking	BMI	Hypertension	Hyperlipidemia	Diabetes	Stroke	Migraine	Smoke	Serum vitamin D
21889	2	72	3	3	2.8	45830.5	47749.4	2	34.66	1	1	2	2	1	NA	9.1
22413	2	68	4	2	5	22902.9	24655.3	NA	23.89	1	2	2	2	1	1	9.1
25719	2	50	4	3	NA	28227.7	29097.6	1	29.61	1	NA	2	2	1	1	9.1
29943	1	60	4	2	NA	12951.5	14160.1	1	26.99	1	1	1	1	1	3	9.1
21359	1	79	1	1	0.79	4264.57	4140.16	1	26.49	1	2	2	2	2	1	9.1
21407	2	78	4	4	0.43	15215.8	18372.5	2	32.73	1	1	1	2	2	NA	9.1
22551	1	53	4	4	3.13	25595	26783.6	1	26.16	1	2	2	2	2	1	9.1
23336	1	31	4	4	1.34	28559.3	30075.9	NA	23.03	2	NA	2	2	2	1	9.1
24171	1	25	4	3	1.61	25397.5	27858.7	1	41.72	2	NA	2	2	2	NA	9.1
24671	2	72	4	4	1.54	17483.1	19241.9	2	26.68	1	2	2	1	2	NA	9.1
25985	2	35	4	4	1.16	32630.7	33758.6	2	40.47	1	1	2	2	2	NA	9.1
26184	2	66	4	5	2.8	14149.8	16711.4	2	35.84	1	2	2	2	2	NA	9.1
27219	1	50	5	5	0.98	34258.7	35885.5	2	27.01	2	NA	2	2	2	NA	9.1
28624	2	42	4	3	NA	22844.8	23850.2	2	35.43	2	2	2	2	2	1	9.1
29733	1	66	4	1	0.95	11770.8	12869.3	NA	NA	2	1	1	1	2	3	9.1
30155	2	48	4	5	5	25663.5	26454.4	1	25.82	1	2	2	2	2	3	9.1
30565	2	43	4	2	0.87	24726.4	26741.7	2	NA	2	NA	2	2	2	1	9.1
30846	2	45	4	5	5	29112.5	30009.6	2	32.87	1	2	2	2	2	NA	9.1
10099	2	24	4	4	2.05	5482.52	5569.82	1	41.8	2	1	2	2	1	2	13.6
13686	2	51	4	3	4.61	29254.3	29829.5	2	26	2	NA	2	2	1	NA	13.6
13892	2	56	3	1	0.84	37395.6	37460.7	2	59.88	1	2	2	2	1	NA	13.6
14863	2	20	2	2	1.33	27927.7	28400.3	2	27.61	2	2	2	2	1	NA	13.6
15641	2	72	4	2	2.01	14875.6	18421.3	2	40.3	1	1	3	2	1	NA	13.6
16360	1	27	4	5	5	30656.1	31055.9	1	25.33	2	2	2	2	1	NA	13.6
19605	2	32	4	2	0.37	30494.4	30337.1	NA	27.94	2	NA	2	2	1	NA	13.6
10040	2	76	4	2	1.72	9884.48	9833.51	1	47.88	2	2	2	2	2	3	13.6
10051	2	74	4	1	2.18	16078.1	21262	1	NA	2	2	2	2	2	3	13.6
11763	2	26	4	4	NA	23900.7	24281.3	2	30.02	1	1	1	2	2	1	13.6
13150	2	35	3	3	0.71	53055.1	54926.7	NA	27.74	2	2	2	2	2	NA	13.6
13317	1	45	4	4	3.54	31119.8	31677.7	1	25.22	2	1	2	2	2	NA	13.6
13769	2	42	4	3	1.18	24340.2	24286.3	1	31.52	2	NA	2	2	2	1	13.6
13826	2	58	3	5	3.45	50669.8	53004.2	1	34.66	2	2	2	2	2	3	13.6
15033	2	41	4	3	NA	19983	20162.3	2	33.47	2	NA	2	2	2	NA	13.6
15287	2	56	4	5	0.68	19983	20321.1	2	48.47	2	2	1	2	2	NA	13.6
16025	1	75	3	2	4.31	21075	22488.3	1	27.17	1	2	2	2	2	3	13.6
17940	1	38	4	5	4.66	20747.9	21251	1	39.67	1	NA	2	2	2	1	13.6
18974	1	22	4	2	1.77	30125.7	30856.3	1	23.41	1	2	2	2	2	3	13.6
18987	1	49	4	2	1.72	13308	13787.6	NA	17.1	2	NA	2	2	2	1	13.6
19051	1	41	4	5	2.76	19302.4	19648.5	1	27.92	1	2	1	2	2	NA	13.6
19429	1	78	4	1	0.93	5868.22	6098.7	1	22.26	2	NA	2	2	2	1	13.6
20706	2	35	4	5	4.92	30957.5	30888.9	1	33.48	2	2	2	2	2	NA	13.6
20815	2	35	4	3	1.84	34703.6	35290.7	1	48.56	2	NA	2	2	2	1	13.6
23343	2	23	3	2	2.23	65699.1	66810.2	1	50.85	2	2	2	2	1	1	14
26994	2	30	4	3	0.46	32630.7	33758.6	1	42.46	1	2	2	2	1	1	14
27880	1	63	3	2	0.9	20405.5	22244.8	NA	16.61	2	2	2	2	1	NA	14
28250	2	52	4	1	2.89	29112.5	33941.2	2	42.1	1	NA	1	2	1	1	14
21933	2	48	4	2	0.96	21285.6	22087.7	1	20.31	2	1	2	2	2	NA	14
22756	2	28	4	2	0.8	27010.1	29163.3	1	38.04	2	1	2	2	2	2	14
24605	2	40	4	4	1.04	35353.9	36443.4	1	51.67	2	NA	2	2	2	NA	14
26796	2	47	4	3	0.58	26034.7	27180.5	2	46.34	1	2	2	2	2	3	14
26809	2	46	4	4	5	27525.8	28374	1	40.36	1	2	2	2	2	NA	14
27262	2	55	4	3	NA	25663.5	26454.4	2	28.75	1	2	2	2	2	NA	14
27530	1	26	4	2	0.58	23424.4	25694.3	2	35.14	2	2	2	2	2	NA	14
28861	1	26	4	4	1.34	26193.6	28368.8	1	37.89	1	NA	2	2	2	NA	14
28923	2	23	4	4	0.17	6588.41	6780.22	1	43.94	2	NA	2	2	2	NA	14
29485	1	60	4	4	0.56	11345	12554.1	1	25.04	1	1	2	2	2	1	14
30382	1	48	4	4	2.34	23269.9	24042.8	1	25.68	2	1	2	2	2	1	14
21819	2	48	4	1	1.9	28164	32835.4	1	32.22	2	1	2	2	1	3	16.5
22176	1	35	4	5	3.71	28559.3	30075.9	2	27.31	2	2	2	2	1	NA	16.5
23521	2	59	4	5	0.81	24726.4	25488.3	1	NA	1	2	1	1	1	2	16.5
24719	2	31	4	4	0.82	39336	38687.5	1	35.29	1	2	2	2	1	1	16.5
25637	2	30	4	2	1.61	32534.8	34868.2	1	45.4	2	1	2	2	1	1	16.5
28608	2	52	4	5	2.39	29974.8	31294	2	40.55	1	1	2	2	1	1	16.5
29196	2	37	3	1	0.94	57748.6	60756.2	1	36.32	2	NA	2	2	1	1	16.5
21253	1	85	3	3	1.29	10673.8	13302.6	1	NA	2	NA	2	2	2	3	16.5
21449	2	44	4	3	0.31	28164	29403.5	NA	NA	1	2	2	2	2	1	16.5
21514	2	41	4	4	5	29112.5	30393.7	2	29.89	2	2	2	2	2	NA	16.5
21655	1	82	3	4	1.57	8759.91	9936.93	2	NA	1	2	1	1	2	NA	16.5
21935	2	33	4	4	1.91	34895.8	36102	1	37.82	2	2	2	2	2	NA	16.5
22255	2	46	3	3	3.18	131781	138207	2	57.67	2	2	2	2	2	1	16.5
22453	2	45	4	3	0.85	30937.1	30704.9	NA	25.54	2	NA	2	2	2	1	16.5
22457	2	78	4	1	1.44	16202.7	16239.6	1	NA	1	1	2	2	2	NA	16.5
22822	2	72	1	2	0.67	4289.96	4326.81	2	28.15	1	1	2	9	2	1	16.5
22846	2	47	4	1	0.28	28164	30510.1	1	36.06	2	NA	2	2	2	1	16.5
23070	1	23	3	3	4.4	58728.4	62474.6	1	23.21	2	2	2	2	2	NA	16.5
23189	2	85	4	2	1.21	19641.8	20838.4	1	25.33	2	2	2	2	2	NA	16.5
23272	1	23	1	3	2.1	31779.5	31689.4	1	29.31	2	NA	2	2	2	NA	16.5
23859	1	47	4	3	1.64	23269.9	24350.6	1	24.41	2	2	2	2	2	1	16.5
24640	2	46	4	4	2.62	25663.5	26793	1	25.1	1	NA	2	2	2	1	16.5
24892	1	70	1	1	1.84	3759.81	3650.13	1	28.7	2	2	1	2	2	3	16.5
25055	2	25	4	5	1.29	37318.7	38405.2	2	32.25	2	2	2	2	2	NA	16.5
25367	1	32	4	2	0.46	25175.8	26512.8	1	23.66	2	NA	2	2	2	2	16.5
25622	2	29	1	1	2.5	23220.8	23374.3	2	34.02	2	1	2	2	2	NA	16.5
25918	2	84	3	1	NA	18779.6	23376.1	2	29.12	1	2	2	2	2	1	16.5
26872	1	85	3	3	3.76	18075.4	20504	1	22.3	2	NA	2	2	2	NA	16.5
27036	1	43	1	5	1.6	13805.9	13959.1	1	30.33	2	2	2	2	2	NA	16.5
27642	2	57	5	4	0.44	38463.7	41987.8	1	24.09	1	2	2	2	2	2	16.5
28119	1	27	5	4	1.29	54340.3	57806.5	1	26.68	2	NA	2	2	2	1	16.5
28257	2	81	3	5	5	22160.3	29126.8	1	32.17	2	1	3	2	2	NA	16.5
28798	2	55	4	4	0.43	29974.8	31294	2	55.96	1	1	1	2	2	3	16.5
28998	2	59	3	4	3.55	78418.9	85603.7	1	56.03	1	1	1	2	2	NA	16.5
29418	2	21	4	3	0.29	29729.2	32152.5	2	40.71	2	NA	2	2	2	1	16.5
29502	2	37	4	2	0.65	32630.7	35029.1	1	18.86	2	2	2	2	2	1	16.5
29714	2	72	4	1	1.06	16767.3	16805.6	1	34.12	1	1	1	2	2	NA	16.5
29902	2	47	4	3	3.13	28227.7	29470	1	34.38	2	NA	2	2	2	1	16.5
30687	1	20	4	2	0.56	25340.2	27795.8	NA	20.82	2	NA	2	2	2	1	16.5
15577	2	36	4	2	1.03	23900.7	24185.2	1	31.89	2	NA	2	2	1	1	18.3
15991	2	30	4	2	0.82	34669.7	34980.8	2	52.05	1	2	2	2	1	NA	18.3
16309	2	43	4	2	1.66	30594.5	31112.2	NA	42.83	2	2	2	2	1	NA	18.3
17391	2	42	4	5	3.21	25385.2	25789.5	1	32.47	2	NA	2	2	1	3	18.3
20410	2	32	4	2	0.5	36042.9	36472	NA	24.1	2	2	2	2	1	1	18.3
10105	2	40	4	4	1.55	19983	20379.6	2	27.92	2	1	2	2	2	1	18.3
10239	1	41	4	4	NA	21066.5	20998.1	NA	25.98	2	2	2	2	2	NA	18.3
10361	2	49	3	2	1.13	47359.2	48625.2	1	26.75	2	NA	2	2	2	1	18.3
10664	2	29	4	3	4.58	6964.67	7027.16	1	29.19	2	NA	2	2	2	NA	18.3
11534	2	49	1	3	5	11205	12934.2	1	26.85	2	2	2	2	2	NA	18.3
12702	2	51	4	2	0.95	25385.2	27988.2	1	32.12	1	2	2	2	2	1	18.3
12765	2	28	4	2	0.68	23900.7	26216.9	NA	34.58	2	NA	2	2	2	3	18.3
13206	2	85	3	3	NA	23797.4	26427.9	1	33.63	2	2	2	2	2	NA	18.3
14999	2	60	3	3	0.78	29062	38698.7	1	40.39	1	1	3	2	2	1	18.3
15709	2	21	4	2	NA	27318.3	27753.3	1	23.34	1	1	1	2	2	1	18.3
15740	1	53	4	3	3.73	27014.6	27309.4	1	32.6	1	1	1	2	2	1	18.3
16423	2	58	4	2	0.84	31012.5	31537.3	1	42.32	2	NA	2	2	2	NA	18.3
16811	1	48	4	2	0.67	27014.6	27498.9	1	21.39	2	NA	2	2	2	1	18.3
17095	1	80	3	5	1.93	17916.1	21452.5	1	28.46	1	2	2	1	2	3	18.3
17700	2	37	4	4	4.35	24369.4	24315.4	2	24.64	2	NA	2	2	2	NA	18.3
17752	1	66	4	1	0.85	6707.33	6685.57	NA	NA	1	NA	2	2	2	2	18.3
17953	1	49	4	3	0.95	20496.9	20757.2	1	30.42	2	NA	2	2	2	2	18.3
18528	2	44	4	3	1.51	25360.5	27960.8	1	26.21	2	2	2	2	2	3	18.3
19813	1	57	4	2	0.58	14116.4	14458.7	1	27.65	2	NA	2	2	2	1	18.3
20588	2	27	4	1	0.51	6310.68	6530.33	NA	36.26	2	2	2	2	2	NA	18.3
21205	2	40	4	4	0.28	25663.5	26793	1	20.76	1	1	2	2	1	1	18.9
21467	1	39	4	2	1.21	27628.8	29096	2	NA	2	2	2	2	1	1	18.9
22403	2	24	4	4	0.69	26100.5	27204.2	2	46.04	2	2	2	2	1	NA	18.9
23120	2	47	4	5	1.6	33031.8	32783.8	1	27.59	1	2	2	2	1	NA	18.9
23400	2	20	3	3	1.82	72300.3	77518.6	2	26.22	2	NA	2	2	1	NA	18.9
23829	2	37	4	2	1.36	35810.1	36823.3	1	32.57	2	2	2	2	1	3	18.9
24244	1	31	5	1	2.78	39178.7	43287.1	2	29.44	2	2	2	2	1	NA	18.9
24622	1	66	1	2	4.54	4346.33	4615.46	1	27	1	9	1	1	1	NA	18.9
25745	2	45	4	3	1.21	28164	29403.5	2	24.84	2	NA	2	2	1	NA	18.9
25802	2	21	4	3	1.11	30730.4	31625.1	2	26.62	2	NA	2	2	1	NA	18.9
25982	2	44	4	3	2.18	25588.1	26714.2	1	33.86	2	2	2	2	1	1	18.9
26343	2	79	4	2	NA	17060	18099.3	2	27.91	1	1	1	1	1	NA	18.9
27287	2	28	4	2	0.7	30730.4	31835.7	1	33.96	1	2	2	1	1	NA	18.9
28029	2	27	4	4	1.65	32598.7	33547.7	1	33.86	2	NA	2	2	1	NA	18.9
29026	1	36	3	4	0.64	32145.9	35574.8	1	22.53	2	NA	1	2	1	1	18.9
29331	1	32	5	2	1.05	50254.9	53421.2	NA	17.12	2	NA	2	2	1	NA	18.9
29541	2	41	1	1	0.36	20807	20524	2	29.37	2	NA	2	2	1	NA	18.9
29976	1	60	4	2	1.67	12922.3	13022	1	23.17	2	1	2	2	1	3	18.9
30669	2	25	1	2	3.41	34838	35571.6	2	34.94	2	NA	2	2	1	NA	18.9
31014	2	48	3	4	2.4	115317	115621	2	33.85	1	2	2	2	1	NA	18.9
31019	2	71	1	1	1	3902.56	3936.09	1	52.36	1	1	1	9	1	NA	18.9
21043	1	31	4	3	0.37	27002.7	28436.7	1	62.77	1	2	1	2	2	NA	18.9
21224	2	47	1	2	0.67	19316	19490	2	27.93	1	1	1	2	2	1	18.9
21437	1	26	1	3	2.15	37055.2	39340.4	1	33.94	2	2	2	2	2	1	18.9
21838	1	31	2	2	1.04	32495.2	34107.9	2	22.9	NA	NA	2	2	2	3	18.9
22064	2	26	4	3	1.68	31640.6	32561.8	2	39.52	2	NA	2	2	2	NA	18.9
22188	1	70	3	1	1.08	12620	13321.2	NA	17.32	2	NA	2	2	2	1	18.9
22480	1	61	1	3	0.64	4503.15	4940.44	1	32.55	2	NA	2	2	2	NA	18.9
22610	1	42	4	3	2.06	26397.3	27274	2	33.61	2	1	1	2	2	1	18.9
22719	1	69	5	4	2.74	12951.5	15723.3	1	21.48	1	2	2	2	2	1	18.9
23306	1	21	3	3	2.34	64789.3	67289.2	1	21.44	2	NA	2	2	2	1	18.9
23509	2	21	4	2	0.31	29729.2	30986.3	2	16.91	2	NA	2	2	2	1	18.9
23549	1	61	4	3	2.78	11345	13773	1	25.24	1	1	2	2	2	3	18.9
23802	1	50	4	4	5	28002.1	28932.2	1	37.11	1	1	2	2	2	2	18.9
23959	2	44	4	3	2.03	28164	29403.5	1	31.52	2	1	2	2	2	1	18.9
23978	2	64	1	2	0.83	4727.69	4889.22	1	28.14	2	2	2	2	2	3	18.9
24178	2	70	3	2	1.2	43347.9	51993.1	2	19.22	2	1	2	2	2	1	18.9
24185	1	21	4	4	0.99	23090.4	25007.9	1	19.25	2	NA	2	2	2	1	18.9
24193	2	66	4	3	5	14117.8	14080.1	2	37.68	1	2	2	2	2	2	18.9
24377	2	30	4	3	1.86	35896.6	37137.4	1	46.16	2	NA	2	2	2	NA	18.9
24736	2	30	3	4	5	7645.12	8086.52	1	51.14	2	NA	2	2	2	NA	18.9
25149	2	42	4	3	1.86	29112.5	30393.7	2	36.7	1	NA	2	2	2	NA	18.9
25298	2	48	4	4	2.89	25663.5	29920.1	1	49.76	1	2	2	2	2	1	18.9
25335	2	29	4	3	1.45	29729.2	30986.3	2	18.18	2	NA	2	2	2	1	18.9
25441	2	20	1	3	0.36	34838	34149.6	1	25.76	NA	NA	2	2	2	3	18.9
25797	2	85	4	2	4	18037.1	19135.9	2	31.87	1	2	2	2	2	NA	18.9
25816	1	42	4	2	1.34	28002.1	29124.9	1	22.92	2	NA	2	2	2	1	18.9
26018	2	73	1	1	0.83	5179.16	5223.66	1	21.88	2	NA	1	2	2	3	18.9
26275	2	72	1	2	4	4981.25	5024.05	1	36.59	1	1	1	2	2	NA	18.9
26286	1	46	5	5	5	96358.7	103534	2	33.39	2	2	2	2	2	NA	18.9
26313	2	67	4	4	0.68	10669.9	11486.3	1	36.83	2	2	2	1	2	3	18.9
26654	2	53	4	5	4.4	29974.8	30898.5	1	36.63	1	2	2	2	2	3	18.9
26673	2	53	1	2	0.95	20095.8	19822.5	2	27.39	1	1	1	2	2	NA	18.9
27265	1	60	4	4	1.05	12922.3	14299.4	1	29.04	1	2	2	2	2	1	18.9
27293	1	50	5	1	3.6	25537.2	26561.2	1	25.67	2	NA	2	2	2	1	18.9
27929	1	34	4	5	4.91	27695.6	29166.3	1	39.88	2	2	2	2	2	NA	18.9
27932	1	41	4	4	4.45	23269.9	24042.8	1	27.08	2	2	1	2	2	1	18.9
28018	2	43	4	4	0.85	30937.1	30704.9	2	43.56	2	2	2	2	2	NA	18.9
28240	2	24	4	4	0.97	32656.4	32357.7	1	31.03	2	NA	2	2	2	NA	18.9
28276	1	32	4	4	2.92	27002.7	28436.7	1	29.21	2	NA	2	2	2	NA	18.9
29015	2	38	1	3	0.77	38947.4	40269.7	NA	28.32	2	NA	2	2	2	3	18.9
29536	2	65	4	2	2.78	14117.8	13840.3	2	26.17	1	2	2	1	2	3	18.9
30044	1	85	3	3	2.26	8522.31	9667.4	1	27.88	9	NA	2	2	2	NA	18.9
30275	2	64	4	3	0.67	14117.8	15198	1	25.67	1	NA	1	2	2	1	18.9
30680	2	74	3	3	3.23	46999.3	50505.9	1	19.14	2	2	2	2	2	1	18.9
31033	1	71	4	1	0.39	10584.6	13004.3	2	24.2	NA	NA	2	2	2	1	18.9
10186	2	20	4	2	0.17	27318.3	29965.7	2	22	2	NA	2	2	1	NA	20.7
10207	2	66	3	4	1.98	50505.5	67252.6	2	42.03	1	2	2	2	1	3	20.7
10249	2	57	3	4	1.63	54366.1	56179.7	1	NA	1	1	1	2	1	NA	20.7
10619	2	37	3	2	0.73	63401.3	65163	1	31.99	1	2	2	2	1	1	20.7
12216	2	40	4	5	5	31012.5	34192.5	2	29.33	2	1	2	2	1	NA	20.7
12220	2	40	4	4	NA	17870.2	17830.6	2	29.87	1	2	2	2	1	3	20.7
12403	2	47	1	4	2.14	9004.96	9503.93	2	54.65	1	1	1	2	1	1	20.7
14124	2	24	4	3	2.4	34464.1	35047.3	2	20.72	2	NA	2	2	1	NA	20.7
14157	1	24	4	3	2.4	28918.1	29295.3	2	23.63	2	NA	2	2	1	NA	20.7
14557	2	38	4	4	2.07	23900.7	24443.9	NA	26.12	1	NA	2	2	1	NA	20.7
14659	2	55	5	4	1.35	29254.3	32254	2	26.1	1	1	2	1	1	NA	20.7
15159	1	46	4	4	3.73	20496.9	20993.9	1	21.3	2	2	2	2	1	1	20.7
18498	1	43	4	5	3.88	17312	17537.8	1	31.22	2	NA	2	2	1	1	20.7
19059	1	50	4	2	1.13	27014.6	27598.6	1	NA	2	NA	2	2	1	1	20.7
19064	2	34	4	5	2.6	39086	39708.5	2	26.09	1	2	2	2	1	NA	20.7
20674	2	20	4	4	1.69	32144.7	32782.6	1	26.22	2	2	2	2	1	NA	20.7
20821	1	56	4	2	2.15	16134.9	16533.3	1	17.43	2	NA	2	2	1	3	20.7
20873	2	45	4	3	2.14	33177.6	33006.5	2	28.94	2	NA	2	2	1	1	20.7
10073	2	71	3	5	5	34623.5	39705.7	1	25.19	2	2	2	2	2	1	20.7
10849	2	48	4	2	0.12	24249.6	24510.4	1	25.23	2	NA	2	2	2	1	20.7
11537	2	61	4	2	3.76	11965.2	14050.8	1	32.54	1	2	2	2	2	NA	20.7
11552	1	61	4	3	4.1	12001.3	12830.4	1	26.91	1	1	1	2	2	3	20.7
11637	2	46	3	4	5	90517.9	93537.4	2	41.57	2	2	2	2	2	NA	20.7
11663	1	53	4	5	5	20922	21429.4	1	30.34	2	1	2	2	2	NA	20.7
12061	2	60	3	4	3.1	42048.8	52432.4	2	24.07	2	1	1	2	2	1	20.7
12418	1	80	5	1	2.39	11866.9	14020.2	2	24.23	2	2	2	1	2	3	20.7
12485	1	75	4	1	2.33	9387.63	10313.5	2	37.13	2	2	1	2	2	NA	20.7
12688	1	79	2	3	0.34	34930.9	36426.4	2	NA	2	NA	2	2	2	3	20.7
12880	1	77	3	2	2.18	27332	32291.6	1	22.59	1	2	2	2	2	NA	20.7
13751	2	71	1	4	0.82	3613.51	3883.17	2	36.49	1	1	1	1	2	3	20.7
13754	1	54	3	2	0.9	61233.7	64246.2	1	27.5	1	NA	2	2	2	1	20.7
14618	2	26	4	3	0.87	34669.7	35357.7	1	29.98	2	NA	2	2	2	1	20.7
14697	1	51	4	3	3.14	20496.9	22021.6	1	41	1	2	3	1	2	2	20.7
14738	1	64	1	2	NA	6033.61	6259.02	1	NA	2	2	2	2	2	1	20.7
15221	1	47	4	4	3.88	14116.4	15166.5	1	27.83	2	2	2	2	2	3	20.7
15238	1	56	4	2	5	31119.8	31677.7	1	22.47	2	2	2	2	2	1	20.7
15537	2	45	4	4	2.03	30696.3	31305.5	1	26.68	2	1	2	2	2	3	20.7
15733	2	48	4	2	2.1	15595.8	16138.7	1	25.06	2	NA	2	2	2	1	20.7
15832	2	61	1	3	2.21	4180.53	4422.75	1	30.2	2	1	1	2	2	3	20.7
17054	2	46	4	3	5	19983	20301.2	2	25.32	2	NA	2	2	2	NA	20.7
17137	2	52	1	2	2.01	11738.5	12388.9	2	25.77	2	2	2	2	2	NA	20.7
17640	2	36	4	3	0.42	36162.9	36873.9	2	47.82	1	2	2	2	2	NA	20.7
17721	2	20	4	2	NA	34866.9	36080.5	2	31.03	2	NA	2	2	2	1	20.7
17821	1	47	2	4	3.88	95849.4	95863.7	1	22.33	2	1	1	2	2	3	20.7
17901	1	69	4	2	3.33	10909.9	11978.6	1	24.08	1	1	2	2	2	3	20.7
17923	1	46	1	4	5	10412.5	11996.4	1	57.5	1	2	2	2	2	2	20.7
18189	1	66	4	1	1.4	6723.99	7382.69	1	17.65	1	2	2	2	2	1	20.7
18243	2	34	4	2	1.75	21320.7	22062.8	1	20.56	2	2	2	2	2	1	20.7
18402	1	74	4	4	0.66	8520.6	9028.57	1	22.43	2	NA	2	2	2	NA	20.7
18593	2	23	2	4	NA	69549.5	76818.5	1	22.9	2	2	2	2	2	1	20.7
19310	2	29	4	3	0.4	45025.7	45787.5	2	28.16	NA	NA	2	2	2	NA	20.7
19761	2	54	4	3	3.38	17483.1	19275.7	1	38.65	1	2	2	2	2	3	20.7
19862	2	21	4	4	2.69	34669.7	34490.9	1	28.99	2	NA	2	2	2	NA	20.7
20047	1	85	1	1	0.76	2317.21	2723.36	1	NA	2	2	2	2	2	3	20.7
20287	2	45	4	4	0.42	17825.9	17786.4	2	32.69	1	NA	1	2	2	1	20.7
20618	2	45	4	4	3.84	27285.5	27747.2	2	36.29	1	1	1	2	2	3	20.7
20807	2	66	4	5	1.72	9884.48	11607.4	2	42.03	2	1	2	2	2	NA	20.7
20965	1	40	4	3	0.58	16134.9	16082.6	1	17.76	2	NA	2	2	2	NA	20.7
9984	2	46	1	2	4.61	11611	12254.3	1	36.07	2	2	2	2	2	2	20.7
21097	2	23	4	4	3.28	27089.7	28064.1	1	22.52	2	NA	2	2	1	2	21.4
21436	2	32	1	3	0	40121.3	41483.4	1	34.47	2	NA	2	2	1	3	21.4
21552	2	71	4	4	0.68	13948	15351.2	2	23.41	2	9	2	2	1	3	21.4
21861	2	23	2	4	1.6	74344.8	77822.1	1	28.4	2	2	2	2	1	NA	21.4
22621	2	37	4	2	0.37	34998.5	36208.3	2	49.34	1	1	1	2	1	NA	21.4
22730	2	49	1	2	2.06	18427.9	18661.9	2	27.69	2	2	2	2	1	NA	21.4
23246	2	48	4	3	2.56	24726.4	25814.6	1	45.32	1	2	1	2	1	NA	21.4
24586	1	54	3	4	2.08	29787.5	31959.2	1	45.98	1	2	2	2	1	1	21.4
24738	2	26	4	2	0.38	6229.32	6453.37	1	27.01	2	NA	2	2	1	1	21.4
24763	2	52	3	3	4.42	80734.2	84653.9	1	22.14	1	2	2	2	1	3	21.4
25796	2	45	1	4	4.99	17356.9	17581.4	2	44.67	1	1	2	2	1	NA	21.4
25814	1	21	1	2	1.97	32660.5	32694.5	NA	30.48	2	1	2	2	1	NA	21.4
26040	2	55	1	4	2.08	23602.7	23907.9	NA	23.55	2	1	2	2	1	1	21.4
26364	2	20	4	2	0.45	30730.4	31835.7	2	22.63	2	NA	2	2	1	NA	21.4
26422	2	60	1	5	3.76	5683.79	6049.78	1	30.29	2	2	2	2	1	NA	21.4
26471	2	79	1	1	0.8	4981.25	5024.05	1	35.94	1	1	1	2	1	3	21.4
26756	2	24	4	4	0.64	29796.4	31056.4	1	46.92	2	2	2	2	1	NA	21.4
26842	2	61	4	2	0.63	17721.9	18390	1	44.82	1	1	1	2	1	NA	21.4
26871	2	61	1	1	0.83	3197.26	3306.5	2	35.54	1	2	1	2	1	NA	21.4
28425	2	35	1	1	1.16	28825.3	29797	NA	28.27	2	NA	2	2	1	NA	21.4
31101	2	46	3	3	1.04	50214	50346.1	1	19.04	2	NA	2	2	1	1	21.4
21304	2	64	3	2	NA	24915.7	26065	1	21.37	2	2	2	2	2	1	21.4
21316	2	22	4	4	2.42	31640.6	32978.5	1	31.75	2	NA	2	2	2	3	21.4
21391	1	77	1	1	1	6254.7	6072.23	1	29.72	1	1	2	2	2	3	21.4
21444	1	32	4	3	2.23	25175.8	26177.7	2	41.59	2	NA	2	2	2	NA	21.4
21559	1	33	4	3	1.38	24256.5	25544.6	2	46.25	2	2	2	2	2	NA	21.4
21623	2	85	3	1	2.58	18937.3	23572.4	2	30.12	1	1	2	2	2	3	21.4
21666	2	66	4	3	3.01	13797.9	16295.8	1	30.12	1	NA	2	2	2	NA	21.4
22314	2	46	4	4	2.67	28232.1	29102.1	2	39.98	1	1	1	2	2	NA	21.4
22604	2	61	1	1	0.75	4547.04	4702.4	1	31.1	1	1	1	2	2	1	21.4
22637	1	65	1	2	2.03	4346.33	4768.39	1	36.22	1	NA	2	2	2	3	21.4
22664	1	79	5	3	NA	29561.2	31330.4	1	32.24	2	2	2	2	2	1	21.4
22843	2	52	4	3	0.45	25663.5	26454.4	1	28.89	1	1	2	2	2	3	21.4
22941	2	79	3	3	1.61	54998.1	57478	2	NA	1	NA	2	2	2	NA	21.4
23440	1	20	1	2	0.82	5416.69	5763.39	1	24.05	NA	NA	2	2	2	NA	21.4
23580	2	43	4	5	3.45	27525.8	28737.2	1	32.88	2	2	2	2	2	1	21.4
24008	1	30	1	1	1.83	24082.3	25532.9	NA	29.37	2	NA	2	2	2	3	21.4
24017	2	53	3	5	NA	78418.9	85603.7	2	54.93	1	2	1	2	2	NA	21.4
24019	2	27	4	2	0.82	26100.5	28181.2	1	28.16	2	2	2	2	2	NA	21.4
24226	1	26	3	4	5	71299.2	75847.2	1	17.66	2	NA	2	2	2	1	21.4
24811	2	61	4	2	0.74	15507.9	15203.1	2	49.53	1	1	1	2	2	1	21.4
24848	2	69	4	2	0.8	14117.8	14650.1	1	42.44	1	1	1	2	2	3	21.4
25104	2	48	1	3	5	20040.2	20294.7	NA	43.45	1	2	1	1	2	NA	21.4
25156	1	22	4	4	2.03	25340.2	27795.8	1	23.98	2	2	2	2	2	NA	21.4
25444	2	43	4	3	1.44	26072	26875.4	1	44.16	1	1	1	2	2	1	21.4
25469	2	79	4	5	5	18455.3	20312	1	31.78	1	1	2	2	2	3	21.4
25556	2	28	4	4	0.85	30730.4	32029.9	2	46.58	2	2	2	2	2	NA	21.4
25795	2	81	1	1	0.91	4289.96	4326.81	2	28.08	1	2	2	2	2	NA	21.4
25879	2	62	4	4	2.62	14117.8	16673.7	1	27.66	1	1	2	2	2	1	21.4
26004	1	21	4	4	0.88	27835.2	29026	1	24.37	2	NA	2	2	2	NA	21.4
26359	2	72	5	3	1.16	31241.8	37472.7	1	19.4	1	1	2	1	2	3	21.4
27011	2	59	3	4	4.57	78229.9	85397.3	1	40.58	1	1	2	2	2	3	21.4
27077	2	80	4	7	0.48	17984.1	18025.1	NA	22.67	1	1	2	2	2	NA	21.4
27244	2	39	4	3	NA	33102.6	34246.8	2	24.7	2	2	2	2	2	1	21.4
27737	2	38	2	3	3.4	100076	105854	2	31.89	2	1	2	2	2	NA	21.4
27952	2	43	3	3	1.24	115113	123656	1	21.38	2	2	2	2	2	1	21.4
28011	2	63	4	5	5	11451.5	13524.6	2	28.03	1	1	2	2	2	3	21.4
28031	1	61	4	4	2.52	11775	12071.4	1	33.94	2	1	1	2	2	1	21.4
28096	2	45	3	3	2.23	123125	132443	1	25.72	2	2	2	2	2	1	21.4
28266	2	41	1	2	1.31	20807	21378.6	1	26.84	2	NA	2	2	2	NA	21.4
28300	1	60	4	5	2.39	13753.1	15218.8	1	32.33	2	1	1	2	2	1	21.4
28489	2	41	1	3	3.6	18526	18765.6	NA	31.25	2	NA	2	2	2	NA	21.4
28500	2	75	3	3	NA	59865.2	62564.7	2	43.5	1	2	2	2	2	NA	21.4
28791	2	44	5	3	0.79	28232.1	29102.1	1	34.33	1	2	2	2	2	2	21.4
28991	2	45	4	4	1.6	33031.8	32783.8	2	30.01	2	2	2	2	2	3	21.4
29480	2	56	1	2	3.01	20095.8	20647.9	1	39.89	2	2	2	2	2	NA	21.4
29809	2	73	3	3	2.15	51510.4	52389.8	2	23.05	2	2	2	2	2	1	21.4
29846	1	41	4	3	5	23269.9	24350.6	2	33.75	2	1	2	2	2	NA	21.4
29962	2	31	4	2	5	31439.2	32525.9	1	41.1	2	2	2	2	2	NA	21.4
30082	1	82	3	5	2.9	18641.9	21495.7	2	NA	2	2	2	2	2	NA	21.4
30302	2	53	4	2	3.19	30937.1	30704.9	2	21.61	2	2	2	2	2	NA	21.4
30711	2	59	3	3	2.8	83259.5	88734.4	1	33.33	2	1	2	2	2	1	21.4
30911	2	43	3	2	NA	45823.4	49143.9	1	21.47	2	NA	2	2	2	1	21.4
12181	2	60	4	2	0.37	16078.1	21262	2	30.09	1	1	2	1	1	1	23.1
12678	2	45	4	2	NA	19983	20162.3	1	27.54	1	1	3	1	1	1	23.1
13484	2	33	4	5	0.68	6957.87	6921.99	2	26.35	2	2	2	2	1	NA	23.1
13541	2	26	4	3	0	32591.6	32519.4	2	34.19	2	2	2	2	1	NA	23.1
13643	1	70	4	2	0.84	8520.6	9028.57	2	30.65	1	NA	2	2	1	NA	23.1
14363	2	40	3	2	4.1	76198.2	79397.2	NA	30.67	2	2	2	2	1	1	23.1
15143	2	29	4	2	0.25	39086	39506.5	2	34.27	2	NA	2	2	1	1	23.1
15779	2	53	1	5	NA	12024.7	13216.3	1	35.01	1	2	2	2	1	3	23.1
17115	2	23	5	3	NA	72754.5	76455.3	1	20.29	2	2	2	2	1	NA	23.1
17641	2	49	4	2	1.12	25360.5	25633.3	2	46.59	1	NA	2	2	1	NA	23.1
18317	2	36	4	4	1.33	39086	38884.5	2	44.69	1	1	1	2	1	1	23.1
18909	2	44	4	3	1.7	17825.9	17786.4	1	30.44	1	1	2	2	1	NA	23.1
18919	2	60	4	3	2.15	8626.47	10130.1	1	28.44	2	1	2	2	1	3	23.1
20992	2	61	1	4	3.77	3613.51	3654.82	1	28.94	1	NA	2	2	1	NA	23.1
10021	1	44	4	2	0	20424.5	20919.8	1	35.18	1	NA	2	2	2	1	23.1
10090	2	57	4	4	1.72	20032.6	19929.3	2	46.69	1	2	2	2	2	NA	23.1
10098	2	85	4	2	0.84	9884.48	11607.4	NA	NA	2	1	2	2	2	NA	23.1
10379	1	26	4	3	1.5	30096.4	29998.7	2	29.84	2	NA	2	2	2	NA	23.1
10615	1	34	4	4	5	23714.7	24289.8	1	37.48	2	1	2	2	2	NA	23.1
11003	2	20	4	2	0.5	39086	39506.5	NA	27.88	2	NA	2	2	2	1	23.1
11098	2	62	4	4	NA	12525.6	13246.8	1	35.47	1	2	1	2	2	NA	23.1
11163	2	45	4	2	2.35	25360.5	25588	1	34.22	1	2	2	2	2	NA	23.1
11574	1	47	3	4	1.75	89409.1	93524.1	1	25.67	1	NA	2	2	2	1	23.1
12336	2	39	1	3	3.07	19136.2	19434.3	1	26.09	2	2	2	2	2	NA	23.1
12676	2	85	4	1	0.43	14875.6	15096.7	2	30.5	2	NA	2	2	2	NA	23.1
12697	1	59	4	2	1.41	22217	22697.4	1	23.31	1	2	1	2	2	NA	23.1
12742	2	85	3	3	0.95	16693.1	17811.7	1	NA	2	NA	2	2	2	1	23.1
12907	2	41	4	2	0.48	25360.5	25229.7	2	65.41	1	1	2	1	2	NA	23.1
13044	2	85	4	2	1.85	13222.8	15527.5	2	29.99	2	2	2	2	2	3	23.1
13340	2	44	4	3	2.73	19983	21919.5	1	33.24	2	2	2	2	2	1	23.1
13510	2	68	3	2	3.88	42862.1	53446.5	2	28.74	1	2	1	2	2	NA	23.1
13601	1	49	4	2	0.14	14116.4	14270.4	1	33.52	1	1	2	1	2	1	23.1
13693	2	43	1	4	5	10774.8	11172	1	44.14	2	1	2	2	2	NA	23.1
13903	2	76	1	3	5	2655.17	2813.67	2	NA	1	NA	2	2	2	NA	23.1
13907	2	85	3	3	1.27	20182.8	27959.3	1	26.28	2	2	2	2	2	3	23.1
13996	1	58	3	5	5	58881.9	60953.1	1	32.55	2	1	2	2	2	NA	23.1
14061	1	40	1	2	1.26	13063.4	13760.8	1	47.12	1	NA	2	2	2	3	23.1
14090	2	38	4	4	NA	24369.4	24315.4	1	37.17	2	NA	2	2	2	2	23.1
14177	2	20	4	3	0.23	28247.7	28697.5	2	35.28	2	NA	2	2	2	NA	23.1
14683	2	67	3	3	NA	33300.2	40704.3	NA	41.89	1	1	1	2	2	NA	23.1
14745	2	67	4	5	3.16	13222.8	15527.5	2	45.04	1	2	2	2	2	NA	23.1
15189	2	27	4	4	2.91	23900.7	26351.4	1	34.1	1	1	2	2	2	NA	23.1
15261	2	64	2	1	1.13	3318.96	3375	2	35.56	2	2	2	2	2	NA	23.1
15389	1	72	4	2	1.94	10244.6	12225.1	1	35.74	1	NA	2	2	2	NA	23.1
15406	2	74	4	1	0.44	16078.1	21262	2	41.04	1	2	2	2	2	NA	23.1
15614	1	62	4	2	1.41	10559.1	11288.4	2	NA	1	NA	2	2	2	1	23.1
15643	2	44	4	4	1.94	15595.8	15561.3	1	29.69	2	2	2	2	2	1	23.1
16098	1	64	3	5	4.13	42760.5	45103.4	NA	NA	1	2	2	2	2	NA	23.1
16287	2	49	4	3	NA	17483.1	17639.9	2	27.3	2	1	1	2	2	1	23.1
16432	2	24	4	2	0.73	24004.9	24822.3	2	40.38	1	NA	2	2	2	NA	23.1
16705	1	32	4	4	0.85	20293.1	20287.1	1	29.01	2	2	2	2	2	NA	23.1
16839	2	26	4	3	1.3	34669.7	35256.3	2	23.47	2	2	2	2	2	NA	23.1
16887	2	47	4	4	0.68	27285.5	27827	2	39.97	2	2	2	2	2	NA	23.1
17118	2	60	1	3	3.39	4228.56	4544.12	1	33.83	2	1	1	2	2	NA	23.1
17120	1	26	4	1	NA	32077.4	32901.7	1	17.2	2	NA	2	2	2	1	23.1
17259	2	33	4	5	4.31	34703.6	38261.9	1	21.92	2	2	2	2	2	NA	23.1
17523	2	28	3	3	5	58729.3	61435	1	34.84	2	NA	2	2	2	NA	23.1
17630	2	41	1	4	0.94	10164.7	10411.2	NA	29.93	2	2	2	2	2	NA	23.1
18117	1	83	3	1	1.55	11003.3	13175.2	1	NA	2	1	2	1	2	NA	23.1
18434	1	49	4	5	5	16134.9	16533.3	2	29.47	1	1	2	2	2	NA	23.1
18719	1	48	4	2	0	20496.9	20993.9	1	25.06	2	NA	2	2	2	1	23.1
19033	2	29	4	4	0.83	39086	39708.5	2	30.75	2	NA	2	2	2	NA	23.1
19096	1	84	4	2	3.76	7397.06	8126.65	2	27.21	2	1	1	2	2	NA	23.1
19147	1	76	3	1	1.08	12032.5	12839.4	1	NA	2	2	2	2	2	NA	23.1
19907	2	54	3	2	0.71	90242.9	91950.4	2	32.86	2	2	2	2	2	1	23.1
19947	1	66	4	1	0	9289.36	9843.16	1	18.52	1	NA	2	2	2	1	23.1
20109	2	42	4	3	2.83	17483.1	17778.9	1	27.26	2	2	2	2	2	NA	23.1
20204	2	44	4	4	2.87	17559.3	18157.2	1	30.58	2	2	2	2	2	2	23.1
20557	2	21	1	4	1.74	20996.8	20930.2	2	19.46	2	2	2	2	2	NA	23.1
20880	1	27	4	2	1.92	37780.1	38696.2	1	22.74	2	NA	2	2	2	NA	23.1
21690	1	26	3	3	1.28	44971.3	47905.4	2	26.51	2	2	2	2	1	1	23.8
22896	2	34	3	4	1.21	49526.7	52386.3	NA	40.85	2	NA	2	2	1	3	23.8
24818	1	42	4	2	0.57	25537.2	26723.1	1	28.24	1	2	2	2	1	1	23.8
25022	2	34	4	2	0.18	33102.6	35535.7	1	29.72	1	2	2	2	1	3	23.8
25220	2	30	4	4	0.74	31439.2	32114.8	NA	21.31	2	NA	2	2	1	3	23.8
25410	2	64	4	4	1.51	14117.8	15198	1	34.08	1	2	1	2	1	3	23.8
25509	2	33	1	2	2.05	24533.4	26961.9	1	33.8	2	2	2	2	1	NA	23.8
26212	2	30	4	4	0.59	37016	38295.5	2	35.76	1	NA	2	2	1	NA	23.8
26956	1	69	3	2	1.61	34996.1	38166.7	NA	25.07	1	2	2	1	1	1	23.8
27213	2	76	1	3	0.78	5524.43	5550.2	2	32.41	2	NA	2	2	1	NA	23.8
27895	2	49	4	3	1.84	29974.8	30898.5	1	30.21	1	1	2	2	1	NA	23.8
28173	1	22	3	4	1.64	73404.2	75005.7	1	34.59	2	NA	2	2	1	1	23.8
28552	2	55	3	4	5	78229.9	85397.3	2	28.98	2	1	2	2	1	NA	23.8
28840	2	20	4	4	2.04	7001.33	6937.3	NA	22.93	1	NA	2	2	1	NA	23.8
21113	1	81	4	9	0.38	10553.4	11818.6	NA	25.13	2	NA	2	1	2	3	23.8
21118	1	66	1	1	1.39	3300.11	3504.45	1	25.76	1	2	1	2	2	1	23.8
21169	1	65	3	4	3.71	46417.1	49260.7	1	20.83	1	1	2	2	2	1	23.8
21331	2	61	1	3	1.22	3916	3922	1	NA	2	2	1	2	2	NA	23.8
21562	2	66	2	1	0.8	20010.6	22752.9	1	31.78	1	1	2	2	2	3	23.8
21781	1	36	5	4	4.35	82872.7	89539.6	1	34.87	2	NA	2	2	2	NA	23.8
22164	2	23	4	5	5	29729.2	30986.3	1	21.88	2	2	2	2	2	NA	23.8
22245	1	85	1	1	1.79	4264.57	4363.45	1	18.23	1	2	2	2	2	NA	23.8
22603	2	60	4	2	4.64	11451.5	11420.8	2	34.14	1	2	2	2	2	NA	23.8
22819	2	85	3	4	1.29	18412.2	22843.1	2	27.05	2	2	2	2	2	NA	23.8
22878	2	45	3	4	1.07	43304.8	46518.6	2	37.99	2	2	2	2	2	NA	23.8
23119	1	80	3	3	2.58	18075.4	20504	1	29.89	1	1	2	1	2	1	23.8
23245	1	55	1	4	5	18049.4	18316.3	1	28.76	1	1	1	1	2	NA	23.8
23368	1	57	4	5	4.13	25598.9	26787.7	1	43.92	2	2	2	2	2	3	23.8
23450	2	23	1	3	1.44	32417.6	32631.8	2	23.54	2	2	2	2	2	NA	23.8
23476	2	80	1	1	0.76	5524.43	5571.9	2	33.6	1	2	1	2	2	3	23.8
23594	2	51	3	1	0.63	33687.5	36714	NA	32.04	9	1	1	2	2	1	23.8
23917	1	70	2	5	2.78	27959.9	30452.4	1	27.12	1	1	2	2	2	1	23.8
23962	2	80	1	1	0.67	5524.43	5571.9	2	NA	2	NA	2	2	2	NA	23.8
24135	2	37	4	2	1.11	35810.1	36823.3	2	30.66	2	NA	2	2	2	NA	23.8
24168	2	66	4	1	1.07	15507.9	15203.1	2	27.23	2	1	2	2	2	NA	23.8
24222	2	43	1	5	5	19499.7	19747.2	1	41.11	2	2	2	2	2	1	23.8
24228	2	49	1	1	0.82	15947.8	16091.5	2	31.96	2	2	2	2	2	NA	23.8
24295	1	60	1	3	1.34	3300.11	3576.9	1	33.57	1	1	1	2	2	1	23.8
24478	2	60	3	4	1.61	28053.2	30176.1	2	20.02	2	2	2	2	2	1	23.8
24731	2	56	4	4	5	28227.7	29097.6	1	27.48	1	1	1	2	2	3	23.8
24787	2	65	4	2	4.8	15025.5	14730.2	2	39.31	1	1	2	1	2	3	23.8
24800	1	25	4	2	2.62	25340.2	27795.8	1	23.61	2	NA	2	2	2	1	23.8
24850	2	48	4	5	1.07	24726.4	25488.3	2	28.62	2	2	2	2	2	NA	23.8
25014	1	33	4	2	1.86	27695.6	29166.3	1	56.11	2	1	2	2	2	NA	23.8
25106	2	47	4	2	2.32	25654.4	26621.1	2	37.32	1	1	2	2	2	3	23.8
25223	2	65	1	1	0.66	3916	4049.8	2	28.68	1	NA	1	2	2	NA	23.8
25461	2	46	4	4	1.67	25663.5	26454.4	2	33.09	1	2	2	2	2	3	23.8
25880	2	60	1	2	2.56	3916	3937.33	2	29.36	1	NA	1	2	2	NA	23.8
26086	1	32	4	5	5	25175.8	26177.7	2	39.89	1	1	1	2	2	NA	23.8
26191	1	49	3	4	3.45	78706.1	82563.2	1	27.59	2	NA	2	2	2	NA	23.8
26250	1	36	4	4	5	25540	26896.2	1	23.33	1	2	2	2	2	NA	23.8
26341	1	67	4	1	0.81	13357.5	14604	1	21.44	1	2	1	1	2	3	23.8
26379	1	65	4	1	1.18	14194.6	15519.3	1	23.94	2	NA	2	2	2	1	23.8
26461	2	23	2	4	2.9	66673	71485.1	1	35.72	2	2	2	2	2	1	23.8
26553	2	52	4	2	0.27	25663.5	29920.1	1	38.25	1	2	2	2	2	1	23.8
27098	2	44	1	4	1.97	19898.1	20155.5	2	52.85	1	2	2	2	2	NA	23.8
27483	1	31	4	1	1.22	25175.8	26512.8	NA	25.28	2	2	2	2	2	3	23.8
27601	2	69	4	1	4.26	11451.5	11226.4	2	30.27	2	NA	1	2	2	NA	23.8
27632	1	21	4	4	2.23	26969.4	29582.9	2	29.89	2	NA	2	2	2	NA	23.8
27688	2	64	1	3	1.08	3993.99	4000.11	2	31.73	1	2	1	2	2	NA	23.8
27700	2	72	3	3	1.67	34971.8	36548.8	1	24.87	2	NA	2	2	2	1	23.8
27753	2	51	1	1	2.39	20807	20524	1	NA	2	NA	2	2	2	3	23.8
28174	2	47	4	4	1.24	26072	26875.4	2	43.21	1	1	2	2	2	NA	23.8
28316	1	21	4	3	1.83	26969.4	29582.9	1	61.62	2	NA	2	2	2	NA	23.8
28636	2	67	3	3	3.04	59586.2	60663.4	1	31.48	1	1	1	2	2	3	23.8
28712	1	43	1	4	2.67	23592.2	25397	2	41.23	2	NA	2	2	2	NA	23.8
28730	2	41	4	4	4.64	25654.4	26783.4	1	27.52	1	1	2	2	2	NA	23.8
28915	2	35	3	5	5	75524	81823.1	2	20.3	2	2	2	2	2	NA	23.8
29079	2	85	1	1	0.83	4289.96	4326.81	1	26.33	2	1	1	2	2	3	23.8
29214	1	85	4	2	1.66	10584.6	11853.4	2	17.44	1	2	1	2	2	3	23.8
29373	1	37	4	4	2.03	28559.3	30075.9	1	35.27	2	2	2	2	2	1	23.8
29392	1	23	2	3	2.58	65324.1	67844.6	1	30.85	2	2	2	2	2	NA	23.8
29602	2	72	1	1	3.86	4981.25	5167.56	1	44.77	1	2	1	2	2	3	23.8
29777	2	61	5	2	1.16	26541.1	30078.6	1	24.45	1	1	3	1	2	NA	23.8
29994	1	34	4	5	5	5937.58	6252.89	1	28.5	2	NA	2	2	2	NA	23.8
30279	2	37	1	2	1.86	29706.5	29910.5	1	38.62	2	NA	2	2	2	NA	23.8
30295	2	81	1	1	4.8	4981.25	5065.59	1	27.07	1	2	2	1	2	3	23.8
30346	2	20	3	4	NA	72300.3	77518.6	2	46.31	2	2	2	2	2	NA	23.8
30354	1	71	4	4	1.98	10584.6	11711.5	1	28	2	NA	2	2	2	NA	23.8
30461	1	69	1	1	0.96	3442.33	3852.63	1	33.79	2	2	2	2	2	NA	23.8
30511	1	23	4	4	1.9	5445.74	5937.26	2	28.74	2	2	2	2	2	NA	23.8
30745	1	36	4	1	2.06	27002.7	28436.7	1	26	2	2	2	2	2	3	23.8
30763	2	85	3	2	2.78	19530.9	22298.5	NA	25.71	2	2	2	2	2	NA	23.8
30788	2	38	4	3	0.52	31439.2	32525.9	1	48.52	2	2	2	2	2	1	23.8
30857	2	24	4	4	0.83	29055.5	29901.4	1	56.28	2	NA	2	2	2	NA	23.8
30881	2	43	4	5	3.38	24726.4	25488.3	2	48.91	2	2	1	2	2	NA	23.8
30976	1	68	4	4	5	11775	14295	2	28.45	1	2	2	2	2	NA	23.8
10245	2	20	4	1	0.48	34669.7	34490.9	1	31.03	2	NA	2	2	1	NA	25.5
10410	2	21	4	3	1.76	32259.2	32187.8	NA	33.02	2	2	2	2	1	3	25.5
11227	1	47	4	4	3.3	24911.3	25357.9	1	37.47	1	1	2	2	1	NA	25.5
11230	2	42	1	4	1.8	18257.9	18200	2	35.74	1	1	1	2	1	NA	25.5
11546	2	42	3	2	0.67	39500.2	39569	1	NA	2	NA	2	2	1	1	25.5
11995	1	79	3	3	2.03	26883.2	28356.2	1	27.08	1	1	2	2	1	3	25.5
12642	2	33	4	3	0.68	31444.9	31375.2	2	NA	2	2	1	2	1	NA	25.5
12835	2	50	3	3	4.25	57054.8	58194.5	1	30.23	2	NA	2	2	1	1	25.5
13869	2	46	1	2	1.1	10276.3	10332.4	2	38.89	1	2	3	2	1	3	25.5
16266	1	25	4	3	0.93	30918.1	32032.4	NA	NA	2	2	2	2	1	2	25.5
16468	1	39	1	3	1.38	15814.3	16166.8	1	29.51	2	NA	2	2	1	NA	25.5
16960	2	49	4	2	0.72	29596.2	30298.5	1	23.18	2	NA	2	2	1	1	25.5
17035	2	35	4	5	4.7	45025.7	45742.7	2	22.92	1	NA	2	1	1	NA	25.5
18504	2	24	4	3	1.33	32259.2	32187.8	NA	23.2	2	2	2	2	1	NA	25.5
18583	2	22	4	4	1.56	36162.9	36774.7	2	29.36	2	2	2	2	1	NA	25.5
18843	2	38	4	3	5	35292.4	35992.8	2	24.24	1	NA	2	2	1	NA	25.5
18850	2	45	4	5	2.26	27675.6	28143.9	2	49.73	1	2	2	2	1	NA	25.5
18916	2	35	4	3	5	35423.4	38856.3	NA	28.77	1	NA	2	2	1	NA	25.5
18998	2	29	1	1	2.39	17377.7	19099.8	NA	24.76	2	2	2	2	1	NA	25.5
19328	2	69	3	5	3.52	40063.8	53348.5	1	NA	2	2	2	2	1	1	25.5
19840	2	39	4	3	3.03	34703.6	38261.9	1	21.16	2	1	2	2	1	1	25.5
20201	2	32	4	4	0.44	32144.7	31978.9	1	36.73	1	1	1	2	1	NA	25.5
20644	1	29	1	4	2.27	29049.4	30901.4	1	32.79	2	2	2	2	1	2	25.5
10348	1	65	4	2	2.21	11879	13986.9	2	40.73	1	2	1	1	2	3	25.5
10373	2	61	4	2	2.58	9884.48	10453.7	1	28.94	1	2	2	2	2	3	25.5
10409	1	38	5	5	NA	38664.9	40025	2	31.12	2	NA	2	2	2	NA	25.5
10585	2	31	4	2	0.22	39086	39551.3	2	37.62	1	2	2	2	2	NA	25.5
10675	1	34	4	4	4.66	20747.9	21251	NA	24.25	2	2	2	2	2	NA	25.5
10844	2	53	4	2	NA	33177.6	33006.5	NA	34.13	1	1	1	1	2	1	25.5
10979	1	25	4	2	NA	20747.9	21018.5	1	23.93	2	NA	2	2	2	1	25.5
11211	2	43	1	3	1.42	10518.3	10682.1	1	31.17	2	2	2	2	2	NA	25.5
11898	1	30	4	5	1.51	20747.9	21251	1	36.08	2	2	2	2	2	NA	25.5
12015	1	41	4	4	5	19990.2	21477.3	1	33.28	2	1	2	2	2	3	25.5
12199	2	45	4	3	2.39	25360.5	25764.3	NA	26.2	2	2	2	2	2	NA	25.5
12230	2	85	3	1	1.37	18814.4	25053.1	2	NA	1	NA	2	2	2	NA	25.5
12319	2	47	1	2	1.61	11478.2	11624.8	1	31.83	1	1	2	2	2	1	25.5
12371	1	62	4	3	3.9	7397.06	8126.65	1	32.85	1	2	1	2	2	3	25.5
12550	1	48	4	4	5	20496.9	22021.6	1	50.41	1	1	2	2	2	1	25.5
12759	2	78	4	1	0.93	12513.3	16547.9	NA	NA	1	1	1	2	2	3	25.5
12763	1	81	4	3	NA	8665.19	9514.05	NA	NA	1	2	2	2	2	3	25.5
12794	1	29	4	4	2.4	27422.2	27779.8	2	21.86	2	NA	2	2	2	1	25.5
13093	1	38	4	2	5	22356.6	23162.3	2	35.6	1	1	2	2	2	3	25.5
13247	1	80	1	3	2.35	8058.23	8643	1	22.69	2	2	2	2	2	3	25.5
13292	2	38	4	2	4.61	24004.9	24822.3	1	32	2	NA	2	2	2	NA	25.5
13346	1	32	4	2	0.17	30019.4	30411	1	23.35	2	NA	2	2	2	1	25.5
13357	1	26	1	4	1.29	18260.1	19424.2	1	22.41	2	NA	2	2	2	1	25.5
13392	2	37	4	4	0.88	32144.7	32782.6	2	32.04	2	2	2	2	2	1	25.5
13518	2	55	4	5	5	33177.6	33739	2	NA	1	2	1	2	2	1	25.5
14287	2	39	4	4	3.39	21320.7	21273.5	2	31.42	2	NA	2	2	2	3	25.5
14355	1	39	4	5	3.49	30125.7	30856.3	1	28.7	2	2	2	2	2	NA	25.5
14433	2	20	1	3	1.42	16532.3	16908.4	1	33.66	2	NA	2	2	2	NA	25.5
14626	1	24	4	2	1.72	30096.4	29998.7	1	29.68	2	NA	2	2	2	NA	25.5
14910	2	85	3	3	1.35	19609.4	23935.2	2	23.56	2	NA	2	2	2	NA	25.5
14961	2	34	3	2	1.72	76763.7	79471.5	NA	26.05	2	NA	2	2	2	1	25.5
15187	2	27	4	4	1.56	36162.9	36774.7	2	39.53	2	NA	2	2	2	NA	25.5
15293	2	28	3	4	1.52	91426.7	97210.9	1	26.44	2	NA	2	2	2	NA	25.5
15444	1	84	3	3	5	12401.6	13081.1	1	26.62	1	2	1	2	2	3	25.5
15467	2	26	4	3	2.03	32144.7	32782.6	1	46.79	2	2	2	2	2	1	25.5
15560	2	40	4	2	0	22645	22594.8	NA	19.24	2	NA	2	2	2	1	25.5
15691	1	80	4	1	1.03	6471.66	6918.71	1	22.46	1	2	2	2	2	3	25.5
15777	2	43	4	2	1.31	22306.3	23065.9	1	49.33	1	NA	2	2	2	NA	25.5
15876	2	66	1	1	0.82	2864.71	3795.91	2	29.73	1	2	2	2	2	3	25.5
16470	2	51	4	3	NA	31012.5	31506.4	NA	NA	1	1	2	2	2	1	25.5
16539	1	54	4	5	3.1	16134.9	16339.8	1	26.11	2	1	2	2	2	2	25.5
16738	1	29	4	4	2.82	37780.1	38457.4	2	33.63	1	1	2	2	2	NA	25.5
16796	2	40	4	3	3.54	38219.4	38828	1	39.99	2	2	2	2	2	NA	25.5
17774	1	73	3	5	5	25845.9	27059.7	1	22.47	2	2	2	2	2	3	25.5
18095	1	24	4	2	0.67	32796.2	33224	1	19.6	2	NA	2	2	2	1	25.5
18190	2	44	4	2	NA	29596.2	32722.1	NA	26.17	1	NA	2	2	2	NA	25.5
18206	2	78	1	3	1.07	5758.64	6188.39	2	24.97	2	NA	2	2	2	1	25.5
18718	1	76	4	4	1.64	8665.19	9514.05	2	27.47	2	2	2	2	2	3	25.5
18726	2	85	3	4	NA	17990.3	23955.7	1	26.49	1	NA	2	2	2	3	25.5
18764	1	22	1	3	2.11	25911.1	26488.7	1	19.26	2	NA	2	2	2	NA	25.5
19024	2	27	4	3	0.58	6310.68	6296.69	NA	22.09	2	2	2	2	2	NA	25.5
19195	2	52	1	2	2.93	13677.3	14137.5	2	34.65	2	2	2	2	2	NA	25.5
19290	1	29	4	5	5	28882.4	29923.4	2	25.61	2	2	2	2	2	NA	25.5
19729	2	49	4	2	1.98	22622.9	22572.8	1	46.86	1	1	2	2	2	3	25.5
19841	1	23	4	3	0.56	23702	24011.2	1	33.63	2	NA	2	2	2	3	25.5
20020	2	38	4	3	2.11	31482.8	31413	2	29.09	2	2	2	2	2	NA	25.5
20061	1	57	3	9	0	56818.5	58220.5	2	NA	1	NA	2	2	2	NA	25.5
20182	1	52	4	2	2.18	26422.5	27394.7	1	19.32	2	NA	2	2	2	1	25.5
20234	2	40	4	4	0.68	27741	27989.9	2	27.92	1	2	2	2	2	2	25.5
20443	2	56	3	4	4.65	77040.4	78579.3	2	35.86	1	2	2	2	2	NA	25.5
20615	2	34	4	2	1.46	40165.3	40076.3	NA	NA	2	NA	2	2	2	NA	25.5
20649	2	23	1	4	1.74	20996.8	20930.2	2	22.42	2	NA	2	2	2	NA	25.5
20994	2	67	4	4	5	9860	13039.1	1	30.3	1	1	2	2	2	1	25.5
21130	2	20	4	4	3.98	27010.1	29163.3	1	38.37	2	NA	2	2	1	NA	26.3
21643	2	62	1	1	0.94	4324.9	4348.46	2	31.96	1	2	2	2	1	NA	26.3
22254	2	58	3	1	1.2	45002.9	47705.7	1	29.02	2	2	3	2	1	3	26.3
22316	2	41	4	3	2.9	30882.4	32241.5	2	30.79	2	1	2	2	1	1	26.3
22763	2	43	4	4	5	35353.9	36909.8	NA	32.33	2	2	2	2	1	NA	26.3
22910	2	22	4	3	1.11	5807.88	6053.46	1	43.79	1	NA	2	2	1	3	26.3
22969	2	35	4	4	1	34895.8	36102	1	47.55	2	NA	2	2	1	NA	26.3
23164	2	41	4	5	1.84	29014.7	31431.6	2	30.71	2	2	2	2	1	NA	26.3
23355	2	22	4	4	1.72	28970.2	29813.6	NA	24.74	2	2	2	2	1	NA	26.3
23628	1	39	5	2	0.78	82872.7	86985.4	1	34.48	2	2	1	2	1	3	26.3
24095	2	30	1	1	0.02	24889.5	27353.3	2	33.4	2	NA	2	2	1	NA	26.3
24143	2	37	4	4	5	44951.9	45917.9	2	23.58	2	1	2	2	1	NA	26.3
24582	2	38	1	4	3.71	40121.3	41483.4	1	18.67	2	1	2	2	1	NA	26.3
25052	2	58	4	2	1.84	29014.7	31431.6	2	38.71	2	2	2	2	1	3	26.3
25161	2	68	3	1	1.02	29709.8	32177.5	2	30.97	1	1	2	2	1	NA	26.3
25195	2	50	1	4	5	17078.3	17295.1	1	39.16	2	1	2	2	1	3	26.3
28057	2	39	3	4	1.83	79916.5	84530.7	1	24.08	2	NA	2	2	1	1	26.3
28083	2	58	4	3	4.54	28164	29031.9	1	38.43	1	1	3	2	1	NA	26.3
28252	1	28	1	3	2.69	37055.2	39340.4	1	31.57	2	2	2	2	1	3	26.3
28434	2	38	1	3	3.86	38947.4	40113.8	1	34.82	2	2	2	2	1	3	26.3
28592	2	41	1	2	1.6	15947.8	16091.5	1	31.75	2	2	1	2	1	NA	26.3
30319	1	24	4	3	0.39	25401.4	27863	2	31.9	2	2	2	2	1	NA	26.3
21039	2	84	3	3	0.92	16214.3	18569.1	2	33.51	2	2	2	2	2	3	26.3
21271	1	45	4	4	2.87	24958.5	26117.5	1	35.61	2	1	1	2	2	2	26.3
21404	2	79	3	4	0.93	43765.1	47019.9	1	24.61	2	2	1	2	2	3	26.3
21484	1	55	4	4	5	27179.1	28441.3	2	29.45	1	1	2	2	2	NA	26.3
21944	1	20	4	2	5	26969.4	29582.9	1	28.6	2	NA	2	2	2	NA	26.3
21986	2	75	3	2	1.07	51510.4	61783.6	NA	NA	2	1	3	2	2	NA	26.3
22465	1	73	3	4	4.85	33994.4	33867.6	2	42.87	2	2	1	2	2	NA	26.3
22757	2	33	3	4	0.33	72645.7	78704.7	2	32.33	2	NA	2	2	2	1	26.3
22886	1	23	4	3	NA	23424.4	26617.1	1	25.93	2	NA	2	2	2	NA	26.3
22918	2	35	3	3	2.06	82408.7	89282	1	42.24	2	2	2	2	2	1	26.3
23327	2	83	3	2	NA	21972.3	26051.8	2	34.23	1	2	1	2	2	NA	26.3
23588	2	61	1	1	2.49	3916	4049.8	2	37.86	1	2	1	2	2	NA	26.3
23809	2	55	4	5	5	28164	29031.9	1	23.19	2	NA	2	2	2	3	26.3
23883	2	60	4	2	1.28	14544.3	15092.6	1	30.26	1	1	1	1	2	2	26.3
23958	2	61	4	3	0.78	22902.9	24655.3	1	38.23	1	1	1	2	2	3	26.3
24299	1	47	4	4	0.64	25595	26445.1	1	35.49	1	2	2	2	2	1	26.3
24424	2	58	3	2	3.48	71284.4	77688.6	NA	38.34	1	1	2	2	2	1	26.3
24466	1	32	4	3	2.39	27002.7	28436.7	1	31.02	2	2	2	2	2	NA	26.3
24759	2	68	3	4	1.64	52431.6	53379.5	2	32.21	1	1	1	1	2	1	26.3
24816	2	67	1	3	2.03	4727.69	4734.93	1	23.15	1	2	1	2	2	NA	26.3
24826	1	36	4	3	3.06	27628.8	29096	2	30.25	2	2	2	2	2	NA	26.3
25229	2	33	4	5	NA	32630.7	33758.6	2	26.05	2	2	2	2	2	NA	26.3
25473	2	20	5	4	3.27	72289.1	75670.3	2	19.19	2	NA	2	2	2	NA	26.3
25570	2	85	4	1	1.43	23166.7	25497.3	2	35.18	1	2	1	1	2	3	26.3
25656	1	68	1	1	0.87	2694.41	3015.56	NA	24.65	1	NA	2	2	2	NA	26.3
25765	2	71	3	2	5	43261.1	46478.5	2	37.94	1	1	1	1	2	NA	26.3
25838	1	78	1	5	5	6066.51	6011.29	2	22.99	1	1	1	1	2	3	26.3
25839	1	22	4	4	2.18	23022.5	25253.6	1	20.58	2	NA	2	2	2	NA	26.3
25953	1	50	3	5	5	91689.9	91819.6	1	26.7	2	1	2	2	2	1	26.3
26009	1	77	1	1	0.66	4264.57	4363.45	1	29.8	2	2	1	2	2	NA	26.3
26033	2	71	4	2	1.02	16767.3	18454.2	1	48.07	1	2	2	2	2	3	26.3
26061	2	31	4	4	1.07	31439.2	32114.8	1	42.51	1	NA	2	2	2	1	26.3
26340	2	50	4	3	2.89	29112.5	33941.2	2	35.62	2	2	2	2	2	NA	26.3
26462	2	78	1	1	0.74	5524.43	5571.9	2	NA	1	NA	1	2	2	3	26.3
26632	1	82	3	4	1.61	14868.9	16866.8	1	22.59	2	2	2	2	2	1	26.3
26804	2	75	4	1	5	18455.3	18497.4	2	44.04	2	NA	2	2	2	3	26.3
27159	1	85	2	1	1.34	9185.01	9367.2	2	24.9	1	9	2	2	2	3	26.3
27170	2	84	3	4	4.13	24402.4	27946.4	1	27.52	1	2	2	1	2	3	26.3
27267	2	62	1	1	1.31	3916	4049.8	2	23.61	2	2	2	2	2	NA	26.3
27269	2	40	4	3	1.92	25588.1	26376.6	NA	32.65	2	2	2	2	2	1	26.3
27457	2	68	4	2	1.12	15507.9	16092.5	2	34.1	1	2	2	2	2	NA	26.3
27759	1	21	4	3	5	23090.4	25328	2	22.04	2	NA	2	2	2	1	26.3
27834	2	70	1	3	0.42	4289.96	4309.96	1	22.74	2	NA	2	2	2	3	26.3
27845	1	21	4	4	NA	20554.3	23394.7	1	24.11	2	NA	2	2	2	1	26.3
28078	1	85	3	4	5	18641.9	21495.7	1	34.67	1	2	2	2	2	NA	26.3
28332	2	77	1	1	0.84	5524.43	5571.9	2	21.44	1	2	2	2	2	3	26.3
28345	1	35	4	5	4.13	25175.8	26512.8	1	32.04	2	NA	2	2	2	1	26.3
28427	2	81	1	1	0.74	5179.16	5223.66	2	NA	2	2	2	2	2	NA	26.3
28632	1	28	3	5	5	64812.3	68946.6	1	25.17	2	2	2	2	2	NA	26.3
28803	1	23	5	5	4.45	74321.7	79062.5	1	20.09	2	NA	2	2	2	NA	26.3
28805	2	49	1	3	2.23	20807	22352.6	1	24.65	2	2	2	2	2	2	26.3
28855	2	31	4	4	4.12	35810.1	37047.9	1	33.14	2	2	2	2	2	3	26.3
28962	1	85	3	4	NA	17084.5	19380.1	1	40.11	2	9	2	2	2	NA	26.3
29275	2	45	4	4	5	29974.8	31294	1	32.45	2	1	2	2	2	1	26.3
29390	1	81	3	3	3.04	18075.4	22527.1	1	36.09	1	1	2	2	2	3	26.3
29616	2	36	4	2	0.24	32630.7	33554	1	25.06	2	NA	2	2	2	1	26.3
29619	2	67	3	3	4.13	50928	53112.8	2	36.97	1	1	2	2	2	NA	26.3
29893	1	59	1	1	1.36	18311.4	19755.7	1	25.95	2	NA	2	2	2	NA	26.3
30072	2	60	1	4	0.59	4727.69	4734.93	1	29.48	2	1	2	2	2	NA	26.3
30194	2	66	4	1	0.54	13050.5	12793.9	2	24.78	2	NA	2	2	2	NA	26.3
30468	2	52	3	3	2.23	71284.4	77815.4	1	41.12	1	2	2	2	2	3	26.3
30605	2	70	1	1	0.66	5179.16	5372.86	1	38.37	2	1	1	2	2	NA	26.3
30909	1	69	4	2	1.98	11775	12873.8	1	23.78	2	2	1	2	2	3	26.3
10024	1	40	3	4	2.51	91543.9	92968	1	29.36	2	2	2	2	1	1	27.9
10947	2	42	1	1	1.4	8419.9	8465.84	2	30.89	2	NA	2	2	1	NA	27.9
12807	1	78	4	1	0.79	10244.6	10211.4	1	29.93	2	1	2	2	1	3	27.9
13237	2	43	4	5	2.51	33177.6	33836	1	30.33	1	1	1	2	1	NA	27.9
13690	2	37	1	2	0.97	19569.2	19507.2	2	30.23	1	NA	2	2	1	NA	27.9
14008	2	40	3	4	2.42	67573.8	69451.3	NA	NA	2	1	2	2	1	1	27.9
14656	2	58	4	1	0.09	15595.8	15515.4	1	NA	2	1	2	2	1	1	27.9
14914	2	32	4	2	0.78	21001.8	20893.5	1	37.37	2	1	2	2	1	1	27.9
15038	2	24	4	4	0.88	39086	39747.4	1	19.96	2	NA	2	2	1	NA	27.9
15491	2	40	4	2	0.5	25360.5	25662.4	1	30.67	2	1	2	2	1	1	27.9
16662	2	64	3	4	5	40063.8	49957.2	2	32.97	2	1	1	2	1	NA	27.9
16831	2	21	1	2	2.09	6317.54	6550.47	1	40.16	2	NA	2	2	1	NA	27.9
17053	1	23	3	3	1.55	50905.8	53410.2	1	16.94	2	NA	2	2	1	1	27.9
17448	2	29	4	2	0.75	43915.5	44614.8	1	22.43	2	NA	2	2	1	1	27.9
17809	2	26	1	1	0.67	28697.3	30287.4	2	42.31	2	NA	1	2	1	1	27.9
18512	1	34	4	4	4.19	30733.8	31479.1	1	20.38	2	2	2	2	1	NA	27.9
18539	2	42	1	4	3.54	10518.3	10682.1	2	25.29	2	2	2	2	1	NA	27.9
18934	2	37	3	4	3.35	73731.5	75204.4	1	21.5	2	NA	2	2	1	NA	27.9
19394	1	85	3	5	4.51	20638.7	24712.5	1	NA	1	NA	2	1	1	NA	27.9
19924	2	40	1	3	4.14	13587.3	14293.2	1	25.3	2	2	2	2	1	NA	27.9
19944	1	20	4	2	NA	20747.9	20680.6	2	24.14	2	NA	2	2	1	NA	27.9
20480	2	29	5	3	0.48	57271.6	57371.3	1	33.97	2	2	2	2	1	1	27.9
10014	2	62	3	2	1.29	40310	49272.7	1	22.36	2	1	2	2	2	3	27.9
10175	2	21	1	1	2.51	21447.1	22237.9	NA	26.78	2	NA	2	2	2	NA	27.9
10296	1	36	4	5	0.99	32077.4	32067.9	1	26.45	2	2	2	2	2	NA	27.9
10357	2	52	4	3	1.12	25816	26252.8	1	20.19	1	2	2	2	2	1	27.9
10777	2	85	3	4	4.61	14760.6	15749.7	2	19.03	2	2	2	2	2	NA	27.9
10929	2	68	4	2	0.47	12513.3	12448.8	2	30.59	1	1	2	2	2	NA	27.9
10992	1	30	4	4	1.93	37780.1	38272.8	1	27.2	2	2	2	2	2	NA	27.9
11398	2	26	4	3	2.82	36535.4	37260.5	NA	23.89	2	2	2	2	2	NA	27.9
12055	1	44	4	3	3.49	16134.9	17335.2	2	24.21	2	NA	2	2	2	NA	27.9
12073	1	48	4	4	2.26	30352.5	32610.3	1	20.73	2	NA	2	2	2	2	27.9
12240	2	83	3	3	1.66	16989.4	22622.9	2	NA	2	NA	2	1	2	NA	27.9
12832	2	29	3	2	0.38	48290.6	49924.2	2	26.44	2	2	2	2	2	NA	27.9
12834	2	70	1	1	0	8350.34	11064.7	2	27.56	1	2	2	2	2	3	27.9
12939	2	42	2	2	0.42	8068.9	8194.6	NA	NA	2	2	2	2	2	NA	27.9
12981	1	56	1	4	1.59	13507.9	13774.5	1	26.59	1	1	1	2	2	1	27.9
13056	2	70	1	2	2.35	7585.88	8151.99	2	31.4	1	1	1	2	2	NA	27.9
13343	2	20	4	3	1.41	9653.23	10643	2	25.58	2	NA	2	2	2	NA	27.9
13435	1	45	4	3	3.39	13807	13802.9	1	27.38	2	2	2	2	2	2	27.9
13436	1	21	1	3	NA	19360.7	20036.1	1	17.96	2	NA	2	2	2	1	27.9
13444	1	32	4	3	0.83	32796.2	33384.3	2	27.35	2	NA	2	2	2	NA	27.9
13652	2	23	4	3	1.13	24004.9	24822.3	1	47.89	1	1	2	2	2	1	27.9
13834	1	55	4	3	4.66	24994.2	25442.3	2	25.64	2	NA	2	2	2	NA	27.9
13842	1	43	1	1	2.06	12920.1	14285.8	1	29.18	2	1	2	2	2	NA	27.9
13866	1	53	2	2	0.7	27487	27491.1	1	29.2	2	2	2	2	2	3	27.9
13958	2	85	4	1	3.73	12513.3	16547.9	NA	25.35	1	NA	2	1	2	NA	27.9
14040	1	45	1	4	1.73	10842.8	11464.1	2	29.4	2	2	2	2	2	NA	27.9
14109	1	75	4	2	1.26	11879	14175.4	NA	34.91	1	1	1	2	2	3	27.9
14303	1	72	1	1	1.6	2609.74	3487.97	1	NA	1	2	1	2	2	2	27.9
14325	1	25	4	5	4.19	26971.9	28978.3	1	32.67	1	NA	2	2	2	NA	27.9
14482	2	43	1	4	2.76	9180.79	10597.6	2	37.18	2	2	2	2	2	NA	27.9
14758	1	28	2	4	1.63	60021	62132.3	1	29.55	2	NA	2	2	2	2	27.9
14875	1	33	4	3	1.08	28147.3	28138.9	1	28.54	2	NA	2	2	2	1	27.9
15369	1	63	4	3	5	9574.49	10512.4	1	28.84	1	2	2	2	2	3	27.9
15464	2	21	1	4	1.46	16587.9	19147.9	2	24.37	2	2	2	2	2	NA	27.9
15648	1	39	3	3	2.27	75692.6	77560.3	1	33.32	2	NA	2	2	2	2	27.9
15791	1	20	4	3	0.38	37780.1	38272.8	1	28.01	1	2	2	2	2	NA	27.9
15904	2	78	4	2	3.76	9860	11578.6	2	34.79	1	1	2	2	2	NA	27.9
15927	2	30	4	3	1.42	32259.2	32187.8	2	32.24	1	2	2	2	2	NA	27.9
15953	1	48	3	4	3.73	74082	75234.5	2	33.68	1	2	1	2	2	NA	27.9
16199	2	47	4	4	2.28	33177.6	33705.9	2	38.52	2	NA	2	2	2	NA	27.9
16372	1	37	4	2	3.08	29361.5	29352.7	1	24.41	2	2	2	2	2	1	27.9
16489	1	47	4	2	5	24446.4	24439.1	2	36.99	2	NA	2	2	2	NA	27.9
16631	1	21	4	4	0.5	30096.4	29998.7	1	27.56	2	NA	2	2	2	1	27.9
16724	1	30	1	3	1.86	25911.1	26488.7	2	29.38	2	NA	2	2	2	3	27.9
16733	1	46	4	3	2.83	14116.4	14369.5	1	27.07	2	1	2	2	2	1	27.9
16790	2	70	4	4	NA	12525.6	12461	2	35.18	1	2	2	2	2	NA	27.9
16963	1	76	4	1	2.07	7415.43	8849.02	1	17.87	2	2	2	2	2	3	27.9
17176	1	41	4	2	5	19514.4	19987.6	1	19.87	2	NA	2	2	2	NA	27.9
17348	1	20	4	4	3.85	30125.7	30665.9	2	23.46	2	NA	2	2	2	NA	27.9
17419	1	40	1	1	2.76	10200.5	10427.9	1	25.48	2	NA	2	2	2	NA	27.9
17489	2	63	1	1	1.21	4174.49	5590	2	30.4	1	1	1	2	2	NA	27.9
17706	2	35	4	4	5	28234.4	28712.1	1	31.44	2	NA	2	2	2	1	27.9
18048	2	53	3	5	5	64305.1	67267.7	1	22.35	2	NA	2	2	2	NA	27.9
18209	2	65	4	4	4.09	12785.4	15013.9	2	32.2	2	2	2	2	2	NA	27.9
18340	2	49	3	5	4.28	85353.9	89286.2	1	32.85	2	2	2	2	2	3	27.9
18355	1	56	3	5	5	61233.7	62186.3	1	32.11	1	1	1	2	2	3	27.9
18421	2	56	3	4	5	64305.1	68373.4	2	34.93	2	1	2	2	2	NA	27.9
18471	1	36	5	5	5	87195.1	93662.4	1	29.36	2	2	2	2	2	NA	27.9
18509	2	38	4	3	0.21	33151	32980.1	1	27.13	2	NA	2	2	2	1	27.9
18523	1	45	4	5	3.72	25315.7	25929.6	2	28.55	1	2	2	2	2	NA	27.9
18573	2	62	1	1	3.35	3508.38	3548.49	2	25.93	2	2	2	2	2	NA	27.9
18747	2	30	2	3	NA	78006.9	78142.8	2	55.78	2	9	1	2	2	NA	27.9
18920	2	30	1	2	1.94	16692.9	16640	1	28.16	2	NA	2	2	2	NA	27.9
19071	1	21	4	4	4.53	30096.4	30424.8	1	22.69	2	2	2	2	2	1	27.9
19073	1	51	4	4	4.23	22587.9	22992.9	2	37.46	2	NA	2	2	2	NA	27.9
19099	1	62	4	3	4.91	9396.8	10323.6	2	29.06	1	2	1	2	2	NA	27.9
19114	2	50	3	4	5	65381.3	68393.5	2	27.86	2	NA	2	2	2	NA	27.9
19171	1	35	4	4	4.57	20747.9	22291.3	1	NA	1	2	2	2	2	1	27.9
19241	2	53	3	3	5	64305.1	67371.9	1	39.98	1	2	2	2	2	1	27.9
19294	1	21	4	3	1.3	20293.1	20287.1	1	22.56	2	NA	2	2	2	NA	27.9
19384	2	75	4	2	5	14826.3	14749.8	1	32.9	1	1	2	2	2	NA	27.9
19410	2	70	3	4	1.63	27351.8	29184.6	2	22.12	2	2	2	2	2	3	27.9
19454	2	41	3	4	4.25	63088	64747.7	2	44.03	2	2	2	2	2	1	27.9
19538	1	51	1	4	NA	9322.05	9411.47	1	29.32	2	1	2	2	2	3	27.9
19584	2	73	4	1	2.35	13222.8	14499.1	2	37.17	1	1	1	2	2	3	27.9
20041	2	71	3	4	4.23	27333	29164.5	2	28.71	2	1	2	2	2	2	27.9
20081	2	43	4	3	1.16	17483.1	17639.9	2	31.61	1	2	1	2	2	NA	27.9
20528	1	48	1	2	1.18	10469.7	10718.9	1	22.09	2	NA	1	2	2	NA	27.9
20537	2	26	4	4	1.72	30957.5	30888.9	2	33.83	2	NA	2	2	2	NA	27.9
20598	2	43	4	2	1.25	19983	20437.2	1	26.96	2	NA	2	2	2	1	27.9
20602	2	84	3	4	2.33	16693.1	20815.4	1	32.17	2	1	2	2	2	NA	27.9
20630	2	57	1	4	3.77	13677.3	14137.5	2	33.89	2	2	1	2	2	NA	27.9
20812	2	23	1	2	1.33	16152.1	16543.8	2	32.01	2	2	2	2	2	NA	27.9
20907	2	67	3	3	1.21	47974	58640.8	2	44.02	1	NA	2	2	2	NA	27.9
21177	2	43	4	4	2.67	25663.5	26793	1	32.77	1	1	2	2	1	3	28.8
21866	2	22	4	2	0.94	26100.5	28228	2	23.89	2	2	2	2	1	NA	28.8
22630	2	42	3	3	1.46	108341	111790	1	NA	2	2	2	2	1	1	28.8
23696	1	39	3	4	1.29	95919.3	99077.3	1	18.18	2	2	2	2	1	1	28.8
23926	2	31	4	5	1.53	34998.5	36208.3	1	36.73	1	NA	2	2	1	NA	28.8
24425	2	39	4	2	0.29	32534.8	34926.1	1	40.03	2	1	2	2	1	2	28.8
24529	2	50	4	3	1.11	30882.4	31834.1	2	18.77	2	NA	2	2	1	NA	28.8
25151	2	30	1	3	3.28	28211.4	29169.2	NA	19.9	2	NA	2	2	1	NA	28.8
25326	2	20	5	4	1.42	29055.5	29901.4	1	52.81	2	1	2	2	1	NA	28.8
25536	2	33	3	4	0.95	48145.9	50925.7	1	28.99	2	1	2	2	1	1	28.8
25578	2	41	4	2	1.76	24726.4	26741.7	2	39.18	1	NA	2	2	1	NA	28.8
25776	1	20	4	2	1.65	23022.5	25253.6	1	20.18	2	NA	2	2	1	NA	28.8
25972	2	58	5	3	1.05	44849	47026.5	2	23.29	1	NA	2	2	1	NA	28.8
26007	2	24	1	3	1.72	26702.1	26878.5	1	17.6	2	2	2	2	1	3	28.8
26482	1	37	4	5	5	22410.7	23600.8	1	44.9	2	2	2	2	1	NA	28.8
26841	1	25	4	3	1.39	27835.2	29026	2	33.99	2	NA	2	2	1	NA	28.8
27261	2	45	4	3	0.08	25663.5	26793	2	29.9	1	2	2	2	1	NA	28.8
29207	2	53	4	3	1.92	30937.1	30704.9	2	34.8	2	2	2	2	1	NA	28.8
29710	2	30	5	2	1.47	73802	79827.1	2	24.07	1	2	2	2	1	NA	28.8
29711	1	32	1	2	0.99	24082.3	25532.9	1	33.24	1	2	2	2	1	2	28.8
29866	2	39	4	4	1.53	39336	38687.5	2	41.35	2	2	2	2	1	NA	28.8
30417	2	76	3	2	1.57	34971.8	39725	1	39.75	1	NA	2	1	1	3	28.8
30864	1	48	4	3	4.45	23269.9	24042.8	1	29.4	1	2	2	2	1	3	28.8
31057	1	68	3	1	1.2	30099	32812.2	1	53.6	1	1	1	2	1	3	28.8
21083	2	80	1	1	1.18	4981.25	5167.56	2	24.85	1	1	2	2	2	NA	28.8
21247	1	31	3	5	5	77475.7	85739.7	1	25.5	2	2	2	2	2	NA	28.8
21275	2	65	1	1	2.42	4727.69	4734.93	2	35.07	1	1	1	2	2	NA	28.8
21281	2	64	1	1	0.96	3339.73	3453.84	2	30.56	2	NA	1	2	2	NA	28.8
21295	2	70	5	1	1.45	28389.3	30037.6	1	24.37	1	2	1	2	2	NA	28.8
21300	2	83	3	3	2.99	19499.5	22957.1	2	29.8	2	9	2	2	2	NA	28.8
21465	1	41	4	4	1.76	25595	26783.6	2	24.68	2	2	2	2	2	3	28.8
21583	1	43	4	5	1.62	23606.5	24702.7	1	28.88	2	2	2	2	2	NA	28.8
21644	2	35	1	1	1.44	22985.2	25260.4	NA	27.28	1	NA	2	2	2	NA	28.8
21658	1	45	4	3	1.78	23269.9	24042.8	2	31.54	2	2	2	2	2	NA	28.8
21855	1	29	4	5	5	23090.4	25007.9	1	30.7	2	2	2	2	2	NA	28.8
22067	2	46	1	3	NA	17880	18041.1	1	55.1	2	NA	2	2	2	NA	28.8
22193	1	26	4	2	2.42	26969.4	29582.9	1	64.97	1	2	2	2	2	1	28.8
22220	2	51	3	5	3.76	91750.8	93483.1	2	30.36	1	2	2	2	2	NA	28.8
22231	1	80	3	4	1.49	16671.1	18402.4	1	26.07	1	1	2	2	2	3	28.8
22836	1	48	1	3	2.06	17305	17560.9	1	31.14	1	2	2	2	2	NA	28.8
22885	2	24	1	2	1.36	28191.2	30162.5	2	43.65	NA	NA	2	2	2	NA	28.8
22891	2	65	1	1	0.82	3916	3937.33	2	29.8	2	1	2	2	2	NA	28.8
22925	1	30	4	5	2.42	35682.6	35723.3	1	25.35	2	NA	2	2	2	NA	28.8
22938	1	43	4	3	NA	26397.3	27274	1	26.89	2	NA	2	2	2	NA	28.8
23126	1	63	1	4	3.76	5225.31	6019.04	1	23.45	1	1	1	2	2	1	28.8
23257	2	73	4	3	2.67	18455.3	18817.8	2	24.01	2	2	2	2	2	NA	28.8
23264	1	76	3	2	1.64	33939.6	34318.8	1	20.78	2	2	2	2	2	1	28.8
23457	2	72	1	1	NA	4981.25	5167.56	2	26.34	1	NA	1	2	2	3	28.8
23585	2	79	4	3	5	18455.3	20312	2	31.4	2	2	2	2	2	NA	28.8
23614	2	68	3	4	NA	50920.1	57706.9	1	46.18	1	1	2	2	2	NA	28.8
23619	2	52	3	4	5	76232.6	83217	1	17.66	2	2	2	2	2	1	28.8
23713	1	44	4	4	NA	23269.9	24350.6	NA	24.71	2	NA	2	2	2	3	28.8
23941	2	41	5	4	5	29112.5	30393.7	1	34.13	1	2	2	2	2	3	28.8
23972	1	23	4	3	2.23	26969.4	29582.9	NA	21.31	2	NA	2	2	2	NA	28.8
24049	2	23	4	5	3.23	27089.7	27878.4	1	24.89	2	2	2	2	2	NA	28.8
24245	2	55	4	4	0.85	28164	29403.5	1	30.26	1	2	2	2	2	NA	28.8
24319	2	21	1	4	0.92	3107.52	3324.81	2	30.59	2	2	2	2	2	NA	28.8
24422	2	22	4	3	0.37	26100.5	26860.4	1	32.78	2	NA	2	2	2	NA	28.8
24625	2	24	4	2	0.27	6373.76	6603.01	2	39.5	2	NA	2	2	2	NA	28.8
24631	1	38	4	4	0.33	25175.8	26512.8	1	33.1	2	NA	2	2	2	1	28.8
24660	2	44	4	3	1.86	22844.8	23850.2	1	36.14	1	2	2	2	2	1	28.8
24879	1	76	4	4	2.18	10198	10580.5	1	38.17	1	1	1	2	2	NA	28.8
25100	2	63	1	2	NA	4727.69	4753.44	2	34.8	2	1	2	2	2	NA	28.8
25486	2	76	4	3	NA	18455.3	19579.6	2	33.89	1	1	2	2	2	2	28.8
25727	1	66	3	5	4.13	47864.6	50796.9	2	29.64	1	1	2	2	2	3	28.8
25731	1	36	3	4	1.52	38743.7	41860.5	1	26.4	2	2	2	2	2	1	28.8
25807	2	25	4	4	3.84	31640.6	32561.8	1	30.39	2	NA	2	2	2	NA	28.8
25815	2	59	3	3	2.02	78418.9	85603.7	2	49.51	1	2	2	2	2	NA	28.8
25944	1	46	4	4	1.86	26397.3	27623.1	2	32.88	2	1	2	2	2	NA	28.8
26003	1	34	4	4	2.26	34682.1	36062.3	1	32.35	2	NA	2	2	2	NA	28.8
26089	1	48	3	4	0.87	40719.1	42025	1	31.2	2	1	2	2	2	3	28.8
26428	1	72	1	1	0.66	3238.03	3313.1	1	26.77	1	2	1	2	2	3	28.8
26432	1	48	4	3	5	26397.3	27623.1	1	21.9	2	2	2	2	2	2	28.8
26501	1	77	1	1	1.5	2209.22	2144.77	1	26.11	1	2	1	2	2	NA	28.8
26511	2	81	3	2	1.34	19499.5	24272.1	1	NA	1	1	1	2	2	3	28.8
26530	1	85	2	1	NA	16163.3	18327.3	1	21.42	1	1	2	2	2	3	28.8
26612	2	70	1	1	0.99	5179.16	5223.66	1	42.84	2	2	2	2	2	3	28.8
26645	2	30	1	1	0.06	27783.5	28615.6	NA	37.95	2	NA	2	2	2	NA	28.8
26770	2	23	4	4	2.34	26100.5	26860.4	1	34.94	2	NA	2	2	2	1	28.8
26878	1	76	3	5	0	15137.1	16763.8	1	29.41	2	1	2	2	2	NA	28.8
26995	2	30	4	3	0.46	32630.7	33758.6	2	28.33	2	2	2	2	2	NA	28.8
27317	1	47	4	5	2.69	23640.3	24425.5	2	31.91	1	1	2	2	2	NA	28.8
27527	2	81	3	2	0.75	18256	22724.4	1	22.99	2	2	2	2	2	NA	28.8
28015	2	30	4	4	1.38	31439.2	32525.9	2	34.76	2	1	1	2	2	NA	28.8
28233	1	24	4	2	4.9	5445.74	6188	1	44.65	2	NA	2	2	2	1	28.8
28302	1	22	1	4	1.6	30893.5	30918.5	1	20.36	2	NA	2	2	2	2	28.8
28336	1	85	4	2	1.73	10198	11283.8	1	26.32	1	1	2	2	2	3	28.8
28542	2	85	3	1	2.1	19530.9	24311.3	1	29.82	2	NA	1	2	2	NA	28.8
28575	2	65	4	2	4	13797.9	14318.1	2	28.3	1	1	1	2	2	3	28.8
28762	2	63	3	5	5	48128.8	48110.4	1	23.05	2	1	2	2	2	3	28.8
28792	1	61	1	3	2.26	4346.33	4710.88	1	35.14	1	NA	2	2	2	2	28.8
28830	1	45	2	3	0.82	89073.5	93438.7	2	32.58	1	1	2	2	2	3	28.8
28986	2	65	3	3	2.49	52431.6	54850.1	1	22.34	2	2	2	2	2	1	28.8
29086	2	73	1	1	1.09	5179.16	5203.31	1	26.64	2	NA	2	1	2	3	28.8
29098	1	71	4	4	0.86	13623.5	16738	2	23.7	1	2	2	2	2	1	28.8
29243	2	69	4	2	3.18	13797.9	13526.7	2	34.1	1	2	2	2	2	NA	28.8
29352	1	79	4	4	1.56	18844	21103.1	1	26.83	1	2	2	2	2	NA	28.8
29411	1	85	3	1	1.67	8775.28	9950.19	1	21.24	1	2	1	2	2	3	28.8
29473	2	41	5	2	0.95	41531.9	44541.4	NA	24.38	2	2	2	2	2	NA	28.8
29518	2	76	3	2	NA	45830.5	51450.7	2	30.75	1	1	1	2	2	3	28.8
29632	1	61	1	2	NA	3070.33	3536.72	1	29.36	1	1	1	2	2	3	28.8
29755	1	22	5	4	NA	20227.9	21483.1	1	18.33	2	NA	2	2	2	NA	28.8
29805	1	67	4	1	1.08	11345	12403.7	1	19.38	2	1	2	2	2	1	28.8
29832	2	31	5	3	1.44	6846.66	7241.97	NA	29.73	2	NA	2	2	2	NA	28.8
30079	2	65	1	1	0.74	4727.69	4753.44	1	NA	2	2	1	2	2	NA	28.8
30156	2	71	4	2	1.09	29939.5	31763.4	NA	38.08	1	1	1	2	2	3	28.8
30170	2	74	3	2	4.3	49908.1	52805.7	2	34.35	1	1	2	2	2	NA	28.8
30370	2	78	1	2	3.28	3502.58	3633.58	NA	35.7	2	2	2	2	2	NA	28.8
30396	2	61	5	3	NA	46832.2	52627.2	2	30.67	1	1	1	1	2	NA	28.8
30887	2	29	1	4	1.69	33647.3	32982.3	1	53.57	2	2	2	2	2	3	28.8
31044	1	43	3	5	NA	88115.8	92434.1	1	27.86	2	2	2	2	2	NA	28.8
10451	2	35	4	2	1.06	29572.5	30274.2	2	40.68	1	2	1	2	1	NA	30.2
10546	2	23	4	4	0.75	36162.9	36487.4	1	41.79	2	NA	2	2	1	1	30.2
11878	2	33	1	3	0.34	23142.8	23921.5	2	34.6	2	NA	2	2	1	1	30.2
11937	1	34	4	2	2.11	29965.4	33194.1	1	19.94	2	1	2	2	1	NA	30.2
12612	2	43	4	2	2.27	25360.5	25789.6	2	28.74	2	NA	2	2	1	NA	30.2
12816	2	30	4	3	2.27	32259.2	32187.8	2	34.79	1	2	2	2	1	NA	30.2
13117	2	41	1	1	1.73	10774.8	11019.8	2	27.84	2	2	2	2	1	NA	30.2
13707	2	41	1	3	1.94	8039.06	8164.3	1	24.26	2	NA	2	2	1	NA	30.2
14340	2	40	1	1	1.5	8039.06	8246.23	1	28.5	1	1	2	2	1	NA	30.2
14808	1	24	1	1	NA	18213.8	18278.1	1	25.11	2	NA	2	2	1	1	30.2
15227	1	20	3	3	2.03	53709.7	54545.2	1	31.7	1	NA	2	2	1	1	30.2
15725	2	20	4	2	1.4	34669.7	35221.8	1	23.87	1	NA	2	2	1	NA	30.2
17236	1	67	4	5	0.61	8654.75	9170.72	2	23.56	2	2	2	2	1	NA	30.2
17674	2	45	1	2	2.21	12024.7	11986.6	1	26.41	2	NA	2	2	1	NA	30.2
17891	2	43	1	2	5	12097.7	12237.2	1	26.71	2	1	2	2	1	1	30.2
18613	1	55	3	5	4.31	76721.3	80252.4	1	34.22	1	1	2	2	1	3	30.2
19329	2	32	4	4	1.5	35249.9	35811.3	1	27.74	1	1	2	2	1	2	30.2
19936	2	39	4	4	0.58	21320.7	21273.5	NA	24.26	2	2	2	2	1	3	30.2
20987	2	42	3	4	3.59	81004.5	83862	2	35.64	2	1	2	2	1	NA	30.2
10167	2	60	1	1	NA	3387.66	4488.85	1	24.49	2	2	2	2	2	NA	30.2
10346	1	33	4	4	5	20747.9	22291.3	1	24.73	2	2	2	2	2	NA	30.2
10582	2	44	2	3	1.33	23706	23918.8	2	34.17	1	2	2	2	2	NA	30.2
10812	2	44	4	4	1.31	30696.3	31061.7	NA	31.91	2	NA	2	2	2	3	30.2
11017	2	48	4	4	0.73	33177.6	33829.9	1	46.55	1	2	3	2	2	1	30.2
11064	2	31	5	5	NA	86268.3	90242.7	2	28.53	2	2	1	2	2	NA	30.2
11078	2	85	3	1	NA	19129.3	25472.4	NA	NA	2	2	2	2	2	NA	30.2
11165	1	71	4	2	NA	9396.8	10045.9	1	29.01	1	1	2	2	2	3	30.2
11189	2	75	3	2	1.24	31059.4	37965.3	1	27.48	2	1	1	2	2	3	30.2
11407	2	38	3	3	0.83	35407.9	36391.8	1	NA	2	NA	2	2	2	1	30.2
11630	1	42	4	4	1.33	27014.6	27498.9	1	27.97	2	2	2	2	2	1	30.2
11714	2	46	4	5	5	25385.2	25889	1	44.45	2	2	2	2	2	NA	30.2
11969	1	20	1	3	2.06	20519	21234.8	1	NA	NA	NA	2	2	2	NA	30.2
12170	1	32	1	1	2	21807.3	22326.4	1	21.74	2	NA	2	2	2	NA	30.2
12175	2	76	3	1	0.98	34623.5	46104.3	2	36.2	1	1	2	1	2	NA	30.2
12277	2	85	4	1	0	13655.7	14442	1	27.01	2	NA	2	2	2	NA	30.2
12484	1	62	2	4	NA	42912	45625.1	1	29.12	1	1	2	2	2	1	30.2
12640	1	35	4	3	1.75	30636.9	32916	NA	41.23	1	2	2	2	2	NA	30.2
12738	2	29	4	2	1.94	30848.2	30779.8	1	30.06	2	2	2	2	2	NA	30.2
12874	2	85	3	4	5	19925.1	22117.8	2	26.8	2	2	2	2	2	NA	30.2
12933	2	23	4	4	1.89	31011.9	32067.9	1	24.51	2	2	2	2	2	NA	30.2
12963	1	60	5	5	3.45	40992.3	42917.4	1	22.82	2	1	1	2	2	NA	30.2
13004	2	66	4	2	NA	9860	10427.8	2	NA	1	2	2	2	2	NA	30.2
13025	1	44	4	4	5	31119.8	31525.6	1	25.11	2	2	2	2	2	3	30.2
13281	2	26	4	2	1.05	27318.3	30119.4	NA	31.8	2	NA	2	2	2	1	30.2
13571	2	85	3	1	NA	20182.8	25628.9	2	23.88	2	2	2	2	2	NA	30.2
13692	1	65	4	4	2.33	10265.3	11271	1	31.62	1	2	2	2	2	3	30.2
13715	2	60	4	2	0.68	14875.6	19671.8	2	32.85	1	1	1	2	2	3	30.2
13721	1	41	4	2	NA	20476.9	20743.9	2	31.17	2	NA	2	2	2	NA	30.2
13724	1	64	1	2	1.74	5765.58	7705.82	1	26.19	2	2	1	2	2	3	30.2
13885	2	36	4	5	5	33151	33679	2	35.84	2	2	2	2	2	NA	30.2
13898	2	55	3	5	4.44	50795.6	53135.8	1	28.8	2	2	2	2	2	NA	30.2
14028	2	35	4	4	0.68	4796.63	4771.9	NA	28.91	1	NA	2	2	2	1	30.2
14049	2	65	1	2	1.17	4180.53	4422.75	1	34.64	2	2	2	2	2	NA	30.2
14076	2	75	3	5	5	28307	30144.6	1	30.96	2	1	2	2	2	NA	30.2
14129	1	72	4	1	0.7	9387.63	10036.1	1	25.5	1	2	1	2	2	3	30.2
14166	2	77	1	1	0.83	2806.7	3758.41	2	29.72	1	2	2	2	2	NA	30.2
14288	2	52	4	4	5	25385.2	25889	1	25.91	1	1	2	2	2	NA	30.2
14351	2	47	4	4	5	25385.2	27988.2	2	37.04	1	2	2	2	2	NA	30.2
14386	2	20	1	4	1.56	18629.5	19597.3	NA	18.84	2	NA	2	2	2	NA	30.2
14596	1	78	4	2	1.07	9387.63	10313.5	1	25.45	1	2	2	2	2	3	30.2
14606	1	21	3	2	5	58329.5	59236.9	1	24.91	2	NA	2	2	2	1	30.2
14616	2	21	1	3	2.37	1605.64	1600.55	1	27.85	2	2	2	2	2	NA	30.2
14761	2	73	4	2	2.44	9860	11578.6	2	40.55	1	2	2	2	2	NA	30.2
14881	2	72	3	3	2.69	30798.5	41010.9	1	39.21	1	2	1	2	2	1	30.2
14899	2	39	4	3	1.72	21001.8	20893.5	2	26.32	2	NA	2	2	2	NA	30.2
15099	1	31	4	3	2.49	30656.1	31055.9	1	33.8	1	NA	2	2	2	NA	30.2
15134	2	25	5	4	2.15	34703.6	35290.7	1	24.66	2	NA	2	2	2	2	30.2
15138	2	28	1	4	3.92	18450.2	18663	2	28.53	2	NA	2	2	2	NA	30.2
15146	1	64	4	4	2.33	8409.78	9233.62	1	31.28	1	1	2	2	2	3	30.2
15294	1	58	4	4	5	20496.9	20993.9	1	22.78	2	NA	2	2	2	1	30.2
15354	1	39	4	5	5	23252.5	23245.6	NA	25.87	1	2	2	2	2	3	30.2
15379	2	67	1	1	2.83	7200.77	7322.34	2	24.85	2	1	2	2	2	NA	30.2
15384	2	20	1	4	1.24	21356.1	21288.4	1	17.16	1	NA	2	2	2	NA	30.2
15618	1	69	1	4	5	5757.76	6175.59	1	41.41	1	2	1	2	2	3	30.2
15655	1	68	4	2	5	7397.06	8126.65	1	37.14	1	1	1	1	2	NA	30.2
15770	2	82	1	2	2.26	2710.13	2867.15	2	36.88	1	2	2	2	2	NA	30.2
15784	2	27	1	3	2.76	19136.2	19075.5	1	38.13	2	2	2	2	2	NA	30.2
15828	2	55	1	3	2.73	7883.3	8074.5	2	28.94	1	1	1	2	2	NA	30.2
15856	2	37	1	2	1.56	18696	19149.4	2	25.89	2	2	1	2	2	NA	30.2
16067	2	33	1	3	0.47	16352.8	16607.5	2	26.68	2	NA	2	2	2	3	30.2
16113	2	46	3	2	NA	58179.4	58280.7	1	50.51	1	1	2	2	2	3	30.2
16115	1	39	1	2	0	16627.4	18385	1	25.12	2	2	2	2	2	2	30.2
16182	2	74	3	3	2.6	31059.4	33140.6	2	27.41	2	1	2	2	2	NA	30.2
16268	2	41	1	1	2.73	12174.9	12488.6	2	35.43	1	2	1	2	2	1	30.2
16566	1	66	1	1	NA	6311.5	6917.01	1	24.55	2	NA	2	2	2	NA	30.2
16808	1	63	3	3	2.7	59931.4	66492.3	1	25.19	2	2	2	2	2	3	30.2
17072	2	80	3	4	1.24	19609.4	20923.3	2	22.53	2	1	1	2	2	NA	30.2
17096	2	71	4	3	1.89	12525.6	15511.1	2	39.45	1	1	1	2	2	3	30.2
17210	1	64	3	5	4.74	42760.5	44768.7	2	28.83	2	1	2	2	2	3	30.2
17521	2	64	3	1	1.16	47851.4	58490.9	2	38.13	1	NA	2	2	2	3	30.2
17622	2	85	3	4	2.33	17990.3	19195.8	1	29.35	1	NA	2	2	2	NA	30.2
17629	1	74	1	1	0.83	3920.96	3979.52	2	24.95	1	2	1	2	2	1	30.2
17715	1	31	4	4	4.7	37780.1	38272.8	2	23.93	2	NA	2	2	2	NA	30.2
17724	1	23	4	2	0.74	30636.9	30537.5	1	19.57	2	NA	2	2	2	1	30.2
17778	1	50	4	3	NA	16134.9	16345.4	1	30.81	2	2	2	2	2	3	30.2
18059	1	69	4	5	5	10559.1	11288.4	1	31.97	1	2	3	2	2	3	30.2
18345	2	23	4	1	1.86	23900.7	26351.4	1	25.21	2	NA	2	2	2	1	30.2
18516	2	35	4	2	1.03	23900.7	23777.4	1	31.95	1	NA	2	2	2	1	30.2
18556	2	61	1	4	NA	5758.64	6994.53	1	34.86	1	2	2	2	2	3	30.2
18599	2	77	3	2	0.96	26240.3	34941.4	1	NA	1	NA	2	2	2	3	30.2
18670	2	47	1	2	0.68	8068.9	8252.43	1	26.69	2	2	2	2	2	1	30.2
18717	1	46	4	2	0.91	20424.5	20690.9	1	24.54	2	NA	2	2	2	1	30.2
18884	1	75	1	5	5	3975.29	4013.03	1	28.92	2	2	2	2	2	NA	30.2
18958	1	82	3	4	2.88	16521.2	19782.3	1	26.95	1	2	2	2	2	NA	30.2
18963	2	58	3	4	1.91	64140.7	67095.8	1	26.05	1	1	2	2	2	1	30.2
19097	1	67	4	2	1.98	9387.63	11202.5	2	36.14	1	1	1	2	2	3	30.2
19151	2	24	4	4	1.51	34669.7	35457.6	1	24.4	2	NA	2	2	2	1	30.2
19224	2	26	4	4	1.26	6326.94	6312.92	2	41.17	2	2	2	2	2	NA	30.2
19337	2	62	3	5	5	50608.6	61773	1	29.33	1	1	2	2	2	1	30.2
19444	2	33	3	5	4.19	69551.4	72755.7	1	18.64	2	NA	2	2	2	1	30.2
19823	1	66	4	5	1.72	7415.43	7927.68	1	21.51	2	2	1	2	2	NA	30.2
19883	2	65	4	2	0.79	18064.7	21213.4	2	28.77	1	2	2	1	2	NA	30.2
19976	2	41	1	2	2.83	8971.66	9468.78	2	37.18	2	2	2	2	2	NA	30.2
20394	1	68	4	2	1.51	6471.66	6918.71	1	26.93	2	1	2	2	2	NA	30.2
20422	2	64	4	4	NA	12525.6	12461	2	27.8	1	2	2	2	2	NA	30.2
20437	2	76	4	2	1.03	8626.47	10130.1	1	26.47	1	1	2	2	2	NA	30.2
20682	1	65	1	1	0.49	6306.45	8428.7	2	32.83	2	1	2	2	2	1	30.2
20917	1	66	4	2	0.6	9387.63	9983.16	1	25.76	1	1	2	2	2	1	30.2
21378	2	49	1	3	3.14	22205	23854.4	1	37.88	1	1	2	2	1	1	31.2
21495	1	21	4	3	0.07	27786	30478.7	1	27.01	2	NA	2	2	1	NA	31.2
21894	2	73	4	2	1.72	19641.8	20838.4	1	39.54	1	2	2	2	1	NA	31.2
22063	2	44	4	4	3.26	25654.4	26783.4	2	25.08	2	2	2	2	1	2	31.2
22505	2	38	4	3	0.64	34895.8	36102	NA	35.82	2	NA	1	2	1	1	31.2
23129	1	55	5	4	4	87518.4	93899.2	1	27.32	1	1	2	2	1	3	31.2
23384	2	39	1	2	1.52	26431.1	27222.6	1	30.02	1	1	2	2	1	2	31.2
23502	1	42	1	4	0.67	22106.9	23798.1	1	25.56	1	NA	1	2	1	1	31.2
23748	2	37	1	2	0.23	29706.5	31156	2	25.09	2	NA	2	2	1	NA	31.2
23792	2	76	1	1	1.34	4441.78	4479.95	2	31.89	2	1	1	2	1	NA	31.2
23848	1	48	3	4	1.77	86859.6	91116.3	1	23.9	2	2	2	2	1	1	31.2
24231	1	25	2	2	0.79	38256.3	40630.3	NA	28.54	2	NA	2	2	1	1	31.2
24463	2	59	4	1	1.39	26034.7	27180.5	2	29.82	1	2	2	2	1	NA	31.2
24878	2	41	2	4	1.45	42256.8	45392.8	2	25.67	2	NA	2	2	1	2	31.2
25041	2	24	3	5	3.34	72126	77331.7	1	23.25	2	2	2	2	1	NA	31.2
25539	2	81	3	2	1.82	17466.1	22956.9	1	20.36	2	1	2	1	1	3	31.2
26375	2	36	3	1	0.56	87418.8	92466.1	2	34.19	2	NA	2	2	1	NA	31.2
26426	2	23	4	3	2.56	6588.41	6780.22	2	33.01	2	NA	2	2	1	NA	31.2
26602	2	24	3	4	0.18	72300.3	77518.6	1	22.89	2	2	2	2	1	3	31.2
26699	1	80	3	3	1.82	16671.1	20776.9	2	32.95	1	2	2	2	1	NA	31.2
27455	1	36	4	3	4.47	27002.7	28436.7	1	NA	1	NA	2	2	1	1	31.2
27467	2	28	4	3	0.66	27080.1	28225.2	1	46.36	2	NA	2	2	1	NA	31.2
28073	2	29	4	3	1.34	27481.5	28643.6	1	29.49	2	NA	2	2	1	NA	31.2
28267	1	26	3	5	1.24	30941.5	32915.2	2	19.08	2	NA	2	2	1	NA	31.2
28293	2	70	1	1	0.89	6908.71	6968.07	NA	29.96	1	2	1	2	1	3	31.2
29136	1	31	4	3	1.67	27628.8	29096	1	25.81	2	NA	2	2	1	1	31.2
29359	2	72	3	4	4.54	42729.9	44519	1	36.52	2	2	2	2	1	3	31.2
29505	1	21	2	1	NA	5808.43	6332.69	1	37.46	2	NA	2	2	1	NA	31.2
29972	2	21	1	3	NA	34838	37192.2	1	35.47	2	2	2	2	1	3	31.2
29982	2	21	3	4	5	70284.6	73572	1	30.11	2	NA	2	2	1	NA	31.2
30011	2	22	4	4	1.65	29801.1	30668.7	NA	28.73	2	NA	2	2	1	NA	31.2
30061	2	53	4	2	2.32	35353.9	36686.1	1	28.12	2	2	2	1	1	NA	31.2
30201	1	26	4	4	1.07	23090.4	25328	2	38.97	2	2	2	2	1	NA	31.2
21129	1	37	5	5	5	81686.9	90400.1	2	24.79	2	2	2	2	2	3	31.2
21156	2	67	1	1	NA	4547.04	4702.4	2	39.21	2	2	2	2	2	3	31.2
21183	1	73	3	4	4	41282.4	44962.6	1	32.94	1	NA	2	2	2	3	31.2
21263	2	85	3	1	2.48	17217.1	21431.1	9	21.73	2	2	2	1	2	NA	31.2
21355	2	43	3	3	1.15	34548.6	36233.2	NA	24.07	2	NA	2	2	2	NA	31.2
21367	1	31	4	2	0	26923.4	28353.2	1	41.88	2	2	2	2	2	NA	31.2
21441	1	37	4	3	5	25540	26556.3	1	26.02	1	NA	2	2	2	1	31.2
21542	1	58	4	5	2.37	25598.9	26787.7	2	30.53	2	NA	2	2	2	3	31.2
21652	1	42	4	3	1.34	25598.9	26449.2	1	34.86	2	1	2	2	2	1	31.2
21726	2	41	2	1	1.12	34548.6	35199.7	2	25.68	2	NA	2	2	2	NA	31.2
21747	2	21	3	2	3.32	6874.07	7195.59	2	36.38	2	2	2	2	2	NA	31.2
21862	2	33	3	5	1.83	72432.1	78473.3	1	39.46	2	2	1	2	2	3	31.2
21905	1	78	1	2	3.28	2643.72	2705.02	NA	22.96	2	2	2	2	2	NA	31.2
22068	2	33	3	3	3.97	82408.7	87166.7	1	37.48	1	NA	2	2	2	NA	31.2
22515	2	20	1	2	0.74	33647.3	32982.3	1	23.46	2	NA	2	2	2	1	31.2
22573	2	85	3	4	3.66	19499.5	21732.7	2	26.03	1	NA	2	2	2	NA	31.2
22643	2	51	3	4	2.4	76232.6	83217	1	28.45	2	1	2	2	2	3	31.2
22718	1	20	4	3	5	23090.4	25328	1	34.51	2	NA	2	2	2	NA	31.2
22957	1	33	4	3	2.59	27002.7	28436.7	2	27.82	1	NA	2	2	2	NA	31.2
23298	2	50	1	1	0.66	20095.8	20647.9	1	36.75	1	2	2	2	2	NA	31.2
23331	2	56	4	5	5	45689.6	47097.6	2	40.62	2	2	2	2	2	NA	31.2
23517	2	57	3	5	2.23	85780.7	93639.9	2	38.58	1	1	1	2	2	3	31.2
23610	2	40	3	4	3.14	108341	108626	2	32.25	2	1	2	1	2	1	31.2
23741	2	26	4	2	0.29	27010.1	29211.7	1	28.8	2	NA	2	2	2	1	31.2
23761	1	40	4	2	1.09	22420.2	23319.2	1	NA	1	9	1	2	2	1	31.2
23790	2	21	5	4	1.34	72126	75499.6	1	27.87	2	NA	2	2	2	3	31.2
24002	1	70	3	3	2.49	33939.6	37587.1	1	35.1	1	2	2	2	2	1	31.2
24025	1	26	4	3	3.22	26969.4	29209.1	NA	32.09	2	NA	2	2	2	NA	31.2
24114	2	41	1	3	3.92	20095.8	21588.6	2	29.92	2	2	2	2	2	NA	31.2
24153	1	28	4	4	1.65	25401.4	27510.9	NA	20.52	2	NA	2	2	2	NA	31.2
24176	1	42	4	5	5	25598.9	26787.7	1	27.36	2	2	2	2	2	NA	31.2
24210	2	27	1	2	1.98	34838	35571.6	2	25.94	2	NA	2	2	2	NA	31.2
24230	2	82	3	4	3.22	18937.3	24890.7	2	29.41	1	2	2	2	2	NA	31.2
24362	2	52	4	4	1.38	29014.7	30108	1	28.34	1	1	2	2	2	1	31.2
24400	2	63	3	4	0.97	33763.9	36310.9	1	29.55	2	2	2	2	2	3	31.2
24482	2	33	1	3	1.03	23574.8	24375.2	2	33.07	2	NA	2	2	2	NA	31.2
24494	1	46	4	3	0.28	23269.9	24350.6	1	23.62	2	NA	2	2	2	1	31.2
24616	1	49	1	4	4.99	16910.4	17164.5	1	28.86	2	1	2	2	2	3	31.2
24641	1	24	4	5	1.11	23090.4	25007.9	1	34.19	1	2	2	2	2	NA	31.2
24651	1	24	1	2	0.8	23960.2	23892.2	1	30.74	2	NA	2	2	2	NA	31.2
24696	1	30	4	3	2.27	20881.1	21990	NA	29.64	2	NA	2	2	2	NA	31.2
24703	1	60	4	4	2.48	12953.5	13279.6	2	36.47	2	1	2	2	2	NA	31.2
24997	1	35	3	5	5	75709.1	83784.8	2	27.98	2	2	2	2	2	NA	31.2
25148	1	75	3	3	2.4	12979.9	13756.8	1	27.44	1	NA	2	2	2	3	31.2
25221	1	27	3	3	1.96	73404.2	75005.7	1	26.05	2	NA	2	2	2	1	31.2
25241	1	54	2	1	1	28684.3	29885.8	1	23.04	1	2	2	2	2	1	31.2
25317	2	21	1	2	NA	27787.8	29730.9	1	21.39	2	NA	2	2	2	NA	31.2
25515	2	75	3	4	3.76	54998.1	57478	2	32.51	1	2	2	2	2	NA	31.2
25543	1	57	4	4	3.54	28002.1	29302.5	1	41.36	2	2	2	2	2	NA	31.2
25657	1	69	3	4	1	24331.7	26982.6	NA	25.26	1	2	2	2	2	1	31.2
25773	2	65	3	3	1.24	33763.9	36310.9	2	30.8	1	2	1	2	2	NA	31.2
25910	1	63	4	2	3.17	11345	12554.1	1	39.7	1	1	2	2	2	3	31.2
25915	2	70	5	5	5	69966.1	72895.6	2	28.43	1	1	1	2	2	NA	31.2
25967	2	51	1	4	1.97	20807	22352.6	2	50.75	1	2	2	2	2	3	31.2
26051	2	48	4	4	5	29112.5	30009.6	2	30.5	1	1	2	2	2	NA	31.2
26070	2	21	1	2	0.67	25551	27337.7	2	21.87	2	NA	2	2	2	NA	31.2
26567	1	85	1	1	1.09	3759.81	3846.99	1	31.07	1	2	2	2	2	3	31.2
26700	2	69	3	3	1.61	55807.6	60017.4	2	48.43	1	1	3	2	2	NA	31.2
26890	2	42	4	2	0.33	28164	29225.3	2	33.32	2	2	2	2	2	2	31.2
26966	2	85	3	4	2.12	17466.1	20567.7	1	18.64	2	1	2	2	2	NA	31.2
27032	1	63	4	3	1.48	12922.3	15687.8	1	29.51	2	NA	2	2	2	1	31.2
27064	2	63	4	5	5	14149.8	14111.9	1	36.89	1	2	2	2	2	NA	31.2
27119	2	28	4	3	1.31	27080.1	28225.2	1	40.2	2	NA	2	2	2	3	31.2
27194	1	61	4	2	0.64	12592.4	12909.3	1	20.47	2	1	2	2	2	1	31.2
27289	1	35	1	4	3.22	26309.9	28003.1	1	31.05	2	2	2	2	2	2	31.2
27363	2	58	4	4	2.23	24726.4	25814.6	1	43.27	2	2	2	2	2	3	31.2
27516	1	78	1	1	0.64	2209.22	2260.44	1	25.9	1	2	2	2	2	3	31.2
27580	2	75	4	2	2.31	18037.1	19851.7	NA	NA	2	2	2	1	2	NA	31.2
27840	1	46	4	3	2.12	27179.1	28441.3	1	28.64	2	2	2	2	2	1	31.2
27907	2	34	4	3	0.33	32630.7	33758.6	1	25.78	2	NA	2	2	2	2	31.2
27947	2	25	1	3	0.67	4502.83	4807.11	1	26.54	2	NA	2	2	2	NA	31.2
28059	1	44	4	1	0.67	23606.5	27586	2	31.74	1	1	2	2	2	NA	31.2
28210	1	70	1	2	1.09	2643.72	2619.66	1	25.73	1	2	1	2	2	3	31.2
28389	1	24	3	3	2.23	71299.2	74050.2	1	21.37	2	2	2	2	2	1	31.2
28446	1	22	5	4	3.83	65324.1	67844.6	1	29	2	NA	2	2	2	1	31.2
28488	1	73	1	1	0.99	4264.57	4140.16	1	27.85	1	1	2	2	2	3	31.2
28812	1	59	3	5	1	33890.3	36361.2	1	38.64	2	NA	2	2	2	NA	31.2
28835	1	78	4	3	2.06	10584.6	10981.5	1	24.79	2	2	2	2	2	1	31.2
28944	1	40	4	3	2.78	23261.7	24034.3	2	NA	2	2	2	2	2	1	31.2
28961	1	31	4	2	NA	26923.4	29371.5	1	24.84	2	NA	2	2	2	NA	31.2
28994	1	26	4	4	1.34	26193.6	28368.8	1	42.13	2	NA	2	2	2	NA	31.2
29344	2	41	3	3	5	108341	111790	1	20.85	2	2	2	2	2	1	31.2
29478	1	27	1	1	1.36	31779.5	33813.7	1	24.84	2	NA	2	2	2	2	31.2
29546	2	37	3	2	0	49519.1	52378.2	1	19.53	2	NA	2	1	2	1	31.2
29584	1	74	3	1	3.71	33939.6	34318.8	1	39.27	2	2	1	2	2	3	31.2
29776	1	81	3	5	5	18075.4	20504	1	30.66	1	1	1	2	2	3	31.2
29812	2	79	1	2	5	3982.21	4000.78	2	25.39	1	2	1	2	2	NA	31.2
29871	1	40	3	3	0.56	34145.2	35818.5	NA	28.13	2	NA	2	2	2	1	31.2
29896	2	61	2	5	0.99	24475.3	26327.4	1	24.32	2	2	2	2	2	2	31.2
29904	1	33	3	4	1.63	42636.6	46066.6	2	31.7	2	1	2	2	2	3	31.2
29908	1	27	4	3	1.92	27835.2	29026	1	30.42	2	NA	2	2	2	3	31.2
29909	2	25	4	4	0.12	6373.76	6643.28	2	22.46	1	2	2	2	2	NA	31.2
29922	2	69	1	4	2.29	3916	3969.88	2	37.64	1	2	2	2	2	NA	31.2
30225	2	43	1	2	0.65	20807	21378.6	2	38.01	2	NA	2	2	2	1	31.2
30264	1	78	3	1	NA	11800.8	12847.5	1	29.06	1	1	2	2	2	1	31.2
30303	1	38	4	3	2.23	28559.3	29695.8	1	25.45	2	NA	2	2	2	NA	31.2
30358	2	75	1	2	4.74	4670.11	4986.36	2	24.74	1	1	2	2	2	NA	31.2
30379	1	23	1	2	2.58	23960.2	23892.2	NA	25.66	2	NA	2	2	2	NA	31.2
30405	1	45	4	3	2.8	24885.2	25711.8	1	43.91	2	NA	2	2	2	NA	31.2
30518	2	65	1	1	1.57	4727.69	4753.44	2	27.9	1	1	2	2	2	NA	31.2
30519	2	49	5	4	2.56	105218	113027	2	20.78	2	2	2	2	2	3	31.2
30585	2	35	2	2	1.3	49407.3	53440.9	2	35.84	2	2	2	2	2	NA	31.2
30807	2	65	1	1	0	4547.04	4554	1	34.5	2	NA	2	2	2	NA	31.2
30925	1	20	4	2	2.89	23090.4	28284.2	1	26.6	2	2	2	2	2	NA	31.2
10635	1	45	4	2	1.94	20363.3	20357.2	2	22.3	2	NA	1	2	1	1	32.6
10874	2	81	3	1	1.63	23210.6	31234.2	2	30.9	1	1	2	2	1	3	32.6
11023	2	44	3	5	5	92747.8	98615.5	NA	33.02	2	1	2	2	1	3	32.6
11309	1	49	3	5	0.91	89676.6	94088.4	2	64.16	1	NA	2	2	1	3	32.6
11437	2	52	3	3	1.81	50669.8	53086.3	1	21.51	2	1	2	2	1	1	32.6
11882	1	45	4	2	0.68	13308	13264.8	1	26.87	2	NA	2	2	1	1	32.6
11941	2	38	4	4	1.28	31671.3	32749.8	1	26.23	2	2	1	2	1	NA	32.6
12023	2	65	2	5	1.29	37403.5	46639.9	1	22.36	2	2	2	2	1	NA	32.6
12045	2	36	4	2	0.91	34581.1	35166.2	1	38.97	1	2	1	2	1	NA	32.6
12571	1	44	4	2	1.5	20476.9	20700.3	1	27.76	2	NA	1	2	1	NA	32.6
12791	2	23	4	4	2.1	27386.1	27929.6	NA	31.6	2	2	2	2	1	1	32.6
13627	1	32	3	3	0.06	37367.3	40138.9	1	21.27	2	1	2	2	1	1	32.6
13767	1	47	2	5	1.84	14951.1	15807.9	1	35.8	1	1	2	2	1	NA	32.6
14338	2	37	3	3	3.79	65103	66815.7	1	18.22	1	1	2	2	1	NA	32.6
14420	1	45	1	1	1.13	9298.42	9331.23	1	30.26	2	NA	2	2	1	3	32.6
14639	2	20	3	4	0.99	65574.7	69098.4	1	30.29	2	NA	2	2	1	3	32.6
14872	2	49	3	2	1.98	90517.9	90675.6	1	28.79	9	2	2	2	1	3	32.6
14953	2	73	2	1	0.46	39662.8	45484.8	2	28.66	1	1	2	2	1	NA	32.6
14977	2	35	1	4	2.23	16692.9	16953	2	31.76	2	2	2	2	1	NA	32.6
15382	2	62	3	2	1.34	42156.6	48344.6	2	27.11	2	1	2	2	1	NA	32.6
15921	1	43	4	2	1.37	13308	13264.8	1	24.37	2	2	2	2	1	3	32.6
16352	2	60	1	1	3.66	7585.88	10051.7	1	33.2	2	NA	2	2	1	NA	32.6
16364	2	46	1	1	0.83	18257.9	19269.6	1	51.45	1	2	1	2	1	NA	32.6
16527	2	43	1	3	3.99	11738.5	11701.3	2	31.64	2	2	1	2	1	NA	32.6
16785	1	79	3	3	1.4	25845.9	30535.8	NA	NA	2	1	2	1	1	3	32.6
17329	2	40	4	4	5	38219.4	38828	1	35.79	2	2	2	2	1	NA	32.6
17402	2	34	4	2	0.44	34345.3	35514.9	2	32.5	2	NA	2	2	1	NA	32.6
17771	2	53	4	5	3.14	17483.1	17830	2	30.36	1	2	1	2	1	1	32.6
17856	2	56	3	4	3.35	75267.6	80029.5	1	19.3	2	1	2	2	1	1	32.6
18158	2	21	1	4	1.36	18629.5	19597.3	1	29.08	2	NA	2	2	1	NA	32.6
18513	2	27	4	3	NA	33151	33712	2	18.34	2	NA	2	2	1	NA	32.6
18566	2	63	3	3	4.74	42048.8	44866.4	2	32.16	1	1	2	2	1	NA	32.6
18640	2	24	4	4	0.27	32144.7	32433.1	NA	23.81	2	2	2	2	1	1	32.6
18929	2	50	4	5	4.53	25360.5	25789.6	1	23.6	2	2	2	2	1	NA	32.6
19331	1	21	5	2	1.16	58329.5	62655.8	NA	29.14	2	NA	2	2	1	NA	32.6
19717	2	58	4	1	0.74	25360.5	25859.1	1	39.49	1	1	1	2	1	1	32.6
19806	2	22	1	1	1.24	23201.2	23763.9	1	29.57	2	NA	2	2	1	NA	32.6
20199	2	22	4	4	0.16	39086	39436.8	2	44.76	2	2	2	2	1	NA	32.6
20369	1	27	5	2	0.73	90608	92843.8	1	42.49	2	NA	2	2	1	1	32.6
10029	1	85	3	2	2.71	20638.7	24712.5	1	28.58	2	2	2	2	2	3	32.6
10100	2	27	1	4	1.19	22521.1	23691.2	NA	22.35	2	NA	2	2	2	NA	32.6
10181	2	41	1	2	2.95	10840.1	11009	1	31.08	1	2	2	2	2	NA	32.6
10703	1	47	4	5	4.51	29337.6	30394.9	1	28.6	2	1	2	2	2	1	32.6
10705	1	46	3	3	5	92962.9	95602.7	1	26.97	1	2	2	2	2	1	32.6
10797	2	65	5	5	5	13222.8	16374.4	2	29.98	1	NA	2	2	2	NA	32.6
11052	1	56	3	4	1.09	27517.4	27521.5	2	18.8	1	2	2	2	2	3	32.6
11140	1	30	2	2	2.07	81996.3	82008.5	1	NA	2	1	2	2	2	2	32.6
11154	2	46	4	3	3.35	27382.8	27322.1	2	37.71	1	2	2	2	2	3	32.6
11371	2	39	5	5	0.47	56312.2	57437	2	26.02	2	2	2	2	2	NA	32.6
11383	2	52	4	4	3.56	33177.6	33475.3	2	20.94	2	2	2	2	2	1	32.6
11412	1	68	4	3	NA	8520.6	9355.3	1	24.53	1	2	1	2	2	3	32.6
11507	1	85	1	1	1.21	2710.42	2907.11	1	22.78	2	NA	1	2	2	1	32.6
11584	1	42	4	4	NA	19579.9	19835.3	1	37.89	2	2	2	2	2	3	32.6
11610	2	71	1	4	5	2739.89	3630.51	1	24.38	2	1	2	2	2	NA	32.6
12124	2	73	1	1	2.83	2684.33	2844.56	1	28.87	2	NA	2	2	2	NA	32.6
12157	1	57	2	2	2.45	61051	64810.2	NA	21.92	2	NA	2	2	2	NA	32.6
12683	2	38	4	4	4.57	23900.7	24375	1	34.93	2	NA	2	2	2	1	32.6
13073	1	55	4	4	4.07	16134.9	17335.2	1	NA	2	NA	2	2	2	1	32.6
13548	2	78	4	1	0.04	14875.6	17468.5	2	NA	2	2	2	2	2	NA	32.6
13787	1	67	4	5	4.02	11879	12699.5	1	22.32	2	2	2	2	2	2	32.6
13891	1	61	1	4	3.01	4634.25	4678.25	1	28.77	2	2	2	2	2	3	32.6
14055	2	48	3	4	1.09	39500.2	40556.1	2	32.72	2	1	2	1	2	3	32.6
14078	2	30	4	5	2.91	31599.6	31529.6	2	26.38	2	NA	2	2	2	NA	32.6
14096	2	67	1	1	1.55	5758.64	6188.39	1	37.35	2	NA	2	2	2	NA	32.6
14105	2	52	4	3	5	22684.8	23457.3	NA	35.64	2	1	1	2	2	3	32.6
14108	2	57	2	1	NA	57054.8	57407.9	2	26.67	2	NA	2	2	2	NA	32.6
14227	1	21	5	3	3.99	30733.8	31284.8	1	30.22	2	2	2	2	2	NA	32.6
14350	1	43	4	2	0.78	13308	13787.6	1	22.19	2	NA	2	2	2	1	32.6
14389	1	50	1	1	1.7	9957.68	9992.82	NA	31.63	2	NA	2	2	2	3	32.6
14406	1	40	4	4	5	19579.9	19931	1	26.25	2	NA	2	2	2	NA	32.6
14435	1	79	3	3	1.37	25845.9	28675.3	1	22.39	1	1	2	2	2	NA	32.6
14519	2	46	4	4	5	31012.5	34192.5	2	31.8	2	1	2	2	2	NA	32.6
14521	2	58	4	3	2.23	27285.5	27822	2	39.21	1	2	1	2	2	NA	32.6
14765	1	38	4	4	4.02	30343.5	31079.3	1	22.43	2	2	2	2	2	1	32.6
14766	1	45	1	4	1.26	10702.1	10647.7	1	21.39	2	2	2	2	2	2	32.6
14850	2	50	4	2	4.19	31012.5	31346.1	2	30.2	2	2	2	2	2	NA	32.6
14866	1	66	4	1	0.6	11642	12782.5	1	24.97	1	NA	2	2	2	NA	32.6
14883	1	47	3	4	0	31321.4	31863.3	NA	NA	2	NA	2	2	2	1	32.6
14903	1	72	3	5	1.35	14828.6	18096.9	1	24.2	2	2	2	2	2	3	32.6
15076	1	78	3	3	3.42	24148.4	26792.1	1	31.94	2	1	2	2	2	NA	32.6
15114	1	76	3	4	5	30492.8	36025.9	2	NA	2	2	2	2	2	3	32.6
15222	2	45	1	2	2.15	12097.7	12768	2	33.75	2	NA	2	2	2	1	32.6
15521	2	38	4	2	1.22	43915.5	44438.2	2	32.65	2	NA	2	2	2	NA	32.6
15579	2	68	4	4	1.99	12785.4	12719.5	2	42.06	2	1	2	2	2	3	32.6
16190	1	52	3	4	5	74568.1	75728.1	1	27.41	2	2	2	2	2	1	32.6
16347	2	28	4	3	0.17	27386.1	27244.9	2	41.78	2	2	2	2	2	NA	32.6
16568	1	37	4	1	1.44	23194.9	23188	1	27.46	2	2	2	2	2	1	32.6
16578	2	31	1	5	1.68	18450.2	19408.8	2	36.23	2	2	2	2	2	NA	32.6
16938	2	66	1	4	5	3742.27	4021.54	2	27.88	1	2	2	2	2	3	32.6
17018	2	22	5	4	2.27	58446.9	59984.4	1	27.79	2	2	3	2	2	NA	32.6
17134	1	83	3	3	5	15797.5	19279.3	2	28.46	1	1	1	2	2	3	32.6
17181	1	51	1	4	5	10842.8	11068.1	1	31.89	1	NA	2	2	2	1	32.6
17349	1	65	1	1	2.15	2273.87	2708.47	1	29.51	1	1	1	2	2	3	32.6
17547	1	44	4	4	0.99	20476.9	22000.1	1	47.65	1	1	3	2	2	3	32.6
17577	1	46	4	4	1.72	20496.9	22021.6	1	24.9	2	NA	2	2	2	1	32.6
17598	1	30	1	2	1.07	16996.5	17903.9	1	28.15	2	2	2	2	2	2	32.6
17738	1	22	4	2	1.22	36848.5	37358.9	1	18.95	2	NA	2	2	2	NA	32.6
17755	1	49	1	4	2.83	10584.7	11191.2	1	35.84	1	1	1	2	2	NA	32.6
17789	2	22	4	3	2.01	32591.6	32519.4	NA	35.3	2	NA	2	2	2	NA	32.6
17828	2	61	4	3	NA	13655.7	16035.9	NA	NA	2	NA	2	2	2	1	32.6
17842	2	40	5	3	3.99	91886.2	93721.7	1	28.29	2	2	2	2	2	3	32.6
17895	1	22	4	4	2.28	32796.2	33224	1	19.68	2	NA	2	2	2	1	32.6
17928	1	45	4	3	5	16134.9	16345.4	2	29.96	2	NA	2	2	2	NA	32.6
17958	2	41	1	3	0.8	16773.6	17034.9	NA	NA	1	NA	2	2	2	NA	32.6
18030	1	28	4	3	2.66	28918.1	29436.6	1	NA	2	NA	2	2	2	NA	32.6
18064	2	81	3	2	1.4	12970.3	13254.4	2	37.15	2	1	3	2	2	3	32.6
18168	2	32	4	3	0.06	32674.2	32601.7	1	16.57	2	2	2	2	2	2	32.6
18217	1	57	4	2	1.72	20496.9	22021.6	1	36.26	2	NA	2	2	2	NA	32.6
18289	2	60	4	2	0.84	16078.1	19489.8	2	40.39	1	2	2	2	2	NA	32.6
18375	2	43	1	5	5	9617.91	10117.6	1	21.33	2	2	2	2	2	NA	32.6
18383	1	33	4	4	5	20747.9	21251	1	24.85	2	2	2	2	2	NA	32.6
18697	2	24	1	1	1.3	2122.61	2240.23	2	30.69	2	NA	2	2	2	NA	32.6
18881	2	24	4	4	1.6	27318.3	30119.4	2	34.08	2	1	2	2	2	NA	32.6
18885	1	71	4	3	0.68	6707.33	7364.4	2	28.99	1	1	2	2	2	NA	32.6
18977	1	22	4	4	2.15	30125.7	30454.5	1	23.72	2	NA	2	2	2	3	32.6
19122	2	69	3	3	0.84	28749.5	30675.9	NA	38.34	1	9	2	2	2	NA	32.6
19362	1	63	1	1	NA	2696.33	2736.6	1	28.87	2	NA	2	2	2	3	32.6
19376	2	61	5	4	3.45	40310	43011	2	26.23	2	2	2	2	2	NA	32.6
19399	2	49	1	1	1.99	15983.7	16070.9	2	39.19	NA	NA	2	2	2	NA	32.6
19435	1	70	1	1	1.13	7448.26	7726.52	NA	NA	1	NA	2	1	2	3	32.6
19536	2	59	3	5	NA	76241.2	81064.6	1	36.61	1	2	2	2	2	1	32.6
19690	2	36	1	4	5	3211.29	3261.31	1	39.98	2	2	2	2	2	2	32.6
19961	2	23	3	3	4.64	61211.3	62912.1	1	31.81	2	NA	2	2	2	2	32.6
20028	1	41	3	5	0.68	89741	92289.3	NA	28.12	2	1	2	2	2	1	32.6
20094	1	44	4	4	1.21	22587.9	24268.2	2	38.73	1	NA	2	2	2	NA	32.6
20158	1	47	4	5	5	30352.5	30896.7	2	28.14	2	1	2	2	2	NA	32.6
20459	2	45	1	3	3.61	10404	10566.1	1	30.5	1	NA	2	2	2	1	32.6
20486	1	44	4	2	0.73	23562.8	24412	1	39.7	1	NA	2	2	2	2	32.6
20919	1	70	3	1	1.93	31028.9	37153.6	1	44.48	1	1	1	2	2	3	32.6
20953	1	41	4	2	3.76	19579.9	20054.7	1	24.06	1	2	2	2	2	1	32.6
21321	2	32	4	2	0.64	44951.9	48175.8	1	39.72	NA	NA	2	2	1	1	33.6
21426	2	37	1	1	1.41	34890.5	38344.3	1	27.7	2	NA	2	2	1	NA	33.6
21489	1	43	3	1	0	36122.8	39266.9	NA	35.87	2	1	1	2	1	1	33.6
21869	2	36	3	4	0.97	54272.1	54880.6	1	41.33	1	NA	2	2	1	NA	33.6
21923	1	22	4	2	0.89	20554.3	22546.2	1	39.53	2	NA	2	2	1	1	33.6
22949	2	20	4	2	0.64	6229.32	7250.54	1	39.26	2	NA	2	2	1	1	33.6
23561	1	49	1	1	0.36	22106.9	21851.2	1	27.58	2	NA	2	2	1	3	33.6
23936	1	44	4	5	3.26	23261.7	24341.9	2	22.9	2	9	2	2	1	3	33.6
24271	2	63	1	1	1.67	3916	4049.8	1	25.13	1	1	2	2	1	NA	33.6
24309	2	38	1	1	3.17	25657.8	26426.1	2	33.47	2	NA	2	2	1	NA	33.6
24888	2	51	3	3	1.31	49556.2	51962.2	2	25.41	2	NA	2	2	1	1	33.6
24916	2	24	4	4	1.6	32598.7	33547.7	1	40.31	1	NA	2	2	1	NA	33.6
25265	1	23	4	3	5	23090.4	25007.9	2	22.86	2	NA	2	2	1	NA	33.6
25724	2	23	4	3	0.2	24114.4	25134.1	2	22.31	2	NA	2	2	1	NA	33.6
25869	2	38	3	5	2.45	82408.7	87166.7	1	34.17	2	2	2	2	1	1	33.6
25881	2	31	1	2	NA	27386	28206.1	2	45.05	2	2	2	2	1	NA	33.6
26126	1	24	3	3	0.8	48016.3	51149	1	32.88	2	NA	2	2	1	NA	33.6
26672	2	74	4	3	1.66	17084.4	18803.2	1	33.3	1	2	1	2	1	3	33.6
26827	2	55	1	3	3.67	18297.2	18533.9	1	31.34	2	1	2	2	1	3	33.6
26986	2	42	1	3	0.83	20095.8	21588.6	1	31.09	2	2	2	2	1	NA	33.6
27833	1	21	5	4	0	31277.8	32484.7	1	24.01	2	NA	2	2	1	NA	33.6
28602	2	42	5	5	4.08	35353.9	36443.4	2	34.25	2	2	2	2	1	NA	33.6
29023	2	33	2	4	2.17	35891	37131.6	1	28.09	2	2	2	2	1	3	33.6
29122	2	41	1	3	0.07	27141.2	27492.2	2	25.98	2	NA	2	2	1	NA	33.6
29230	2	42	4	3	0.75	30937.1	30704.9	2	32.84	2	2	2	2	1	NA	33.6
29338	1	53	4	2	4.45	25537.2	27682.9	2	22.35	2	NA	2	2	1	1	33.6
29633	1	38	5	3	2.15	27691.3	28793.3	2	29.98	2	NA	2	2	1	2	33.6
21033	2	57	4	3	0.33	24726.4	25488.3	2	32.07	1	1	2	2	2	NA	33.6
21037	1	85	3	1	1.72	18075.4	20495.4	1	22.26	2	2	2	2	2	3	33.6
21063	1	69	1	1	1.17	2251.57	2519.95	1	31.45	1	NA	2	2	2	3	33.6
21543	1	40	3	5	1.15	28015.9	29388.8	NA	27.97	2	NA	2	2	2	1	33.6
21632	2	81	4	1	1.65	16816.8	17841.2	2	28.25	1	2	2	2	2	NA	33.6
21646	1	29	4	2	0	22247.2	25321.5	1	25.47	2	2	2	2	2	NA	33.6
21886	1	32	3	4	0.93	42630	46059.5	1	33.36	1	1	2	2	2	3	33.6
21952	1	21	4	2	NA	5445.74	5973.47	1	18.99	2	NA	2	2	2	1	33.6
22098	2	37	1	4	NA	28211.4	29169.2	1	44.6	2	2	2	2	2	2	33.6
22236	1	25	4	5	5	25401.4	27510.9	2	38.9	2	1	2	2	2	NA	33.6
22278	1	71	4	1	1.07	10753	11897.9	1	22.3	1	NA	2	2	2	2	33.6
22418	2	83	3	5	3.51	19499.5	22331.4	1	27.98	1	2	2	2	2	NA	33.6
22458	2	64	1	1	1.98	2840.89	2937.96	1	34.27	1	2	2	2	2	NA	33.6
22629	2	79	4	2	1.79	18037.1	18078.2	2	NA	1	2	1	1	2	NA	33.6
22749	2	33	4	2	5	33102.6	34246.8	2	29.45	2	1	2	2	2	NA	33.6
22850	1	83	3	4	5	18075.4	20504	1	29.65	1	NA	2	2	2	3	33.6
22944	2	22	4	2	1.31	30730.4	35768.3	2	30.16	2	NA	2	2	2	NA	33.6
23053	1	25	4	4	0.98	26193.6	28731.9	1	24.1	2	NA	2	2	2	NA	33.6
23132	1	26	4	3	1.83	26969.4	29582.9	NA	25.79	2	NA	2	2	2	NA	33.6
23185	1	30	2	4	0.21	54890	56697.2	1	23.61	2	NA	2	2	2	1	33.6
23308	1	68	1	3	4	3831.9	4413.97	1	27.32	1	1	2	2	2	3	33.6
23389	2	61	4	2	1.38	12864.4	12611.5	2	26.92	1	NA	2	2	2	1	33.6
23423	1	51	3	5	5	67147.2	70335.9	NA	28.83	2	1	1	2	2	NA	33.6
23442	2	27	4	4	3.6	31640.6	32978.5	2	25.17	2	2	2	2	2	NA	33.6
23583	2	34	1	1	2.06	32446.4	35579.9	2	37.13	2	NA	2	2	2	NA	33.6
23642	1	52	4	1	2.76	32056.5	33545.2	1	31.64	2	2	2	2	2	2	33.6
23644	2	60	1	4	1.65	4727.69	5032.11	2	28.13	1	1	2	2	2	NA	33.6
23674	2	33	4	4	5	33150.1	34295.9	NA	28.3	2	2	2	2	2	NA	33.6
23722	2	63	4	1	0.89	14593.3	15143.4	2	27.41	1	1	2	2	2	3	33.6
23733	1	65	1	1	0.72	3070.33	3436.29	1	NA	1	1	2	2	2	1	33.6
23944	2	22	4	3	0.63	30730.4	32029.9	1	33.1	2	2	2	2	2	NA	33.6
23948	2	20	1	4	NA	26702.1	26878.5	2	26.63	2	2	2	2	2	NA	33.6
24044	1	48	3	3	NA	37158.8	39860.7	1	25.66	2	NA	2	2	2	3	33.6
24088	2	71	5	2	1.12	47375.1	56823.6	1	38.81	1	1	1	1	2	NA	33.6
24123	1	78	3	5	5	32966.3	35905.1	1	22.33	1	1	2	2	2	NA	33.6
24157	2	45	4	5	5	27525.8	28374	2	32.5	2	1	2	2	2	3	33.6
24227	1	31	3	5	5	89677.8	99243.5	1	35.54	2	1	2	2	2	3	33.6
24359	2	45	3	5	5	103729	108787	1	24.62	2	2	2	2	2	NA	33.6
24409	2	60	5	4	5	14117.8	14080.1	1	27.72	1	1	2	2	2	3	33.6
24498	1	61	1	1	1.61	3300.11	3693.46	1	26.41	2	NA	2	2	2	1	33.6
24511	2	49	5	5	5	102300	107289	1	20.01	2	2	2	2	2	1	33.6
24515	2	69	3	4	1.2	24915.7	25366.2	2	31.89	1	1	2	2	2	NA	33.6
24755	2	79	3	3	2.23	48472.4	50502	2	26.92	1	1	2	2	2	3	33.6
24889	1	73	4	3	NA	12759.6	14289.2	1	34.95	1	9	2	2	2	3	33.6
25068	2	69	1	1	1.19	4727.69	4889.22	1	24.93	2	2	2	2	2	1	33.6
25085	2	21	1	4	1.33	4462.01	4491.49	1	27.93	2	NA	2	2	2	NA	33.6
25290	1	82	3	2	2.32	18075.4	20504	1	16.78	1	2	2	2	2	3	33.6
25299	2	64	3	2	1.24	23769.9	27027.3	1	24.31	2	1	2	2	2	1	33.6
25449	1	36	4	5	2.95	20881.1	21712.1	1	19.22	2	NA	2	2	2	1	33.6
26111	2	34	1	5	2.07	28211.4	29169.2	2	23.25	2	2	2	2	2	NA	33.6
26136	2	23	4	5	0.79	6577.8	6517.64	1	NA	1	NA	2	2	2	NA	33.6
26156	1	62	5	3	1.05	25345	25662.3	2	18.64	2	1	2	2	2	NA	33.6
26167	2	24	4	5	3.01	27089.7	27878.4	1	36.82	2	2	2	2	2	NA	33.6
26230	2	36	2	3	2.88	72432.1	78473.3	1	38.23	2	NA	2	2	2	3	33.6
26260	1	79	4	2	3.18	11352.6	11577.8	1	38.02	1	2	2	2	2	NA	33.6
26419	1	29	1	5	4.21	31779.5	31812.6	1	24.16	2	2	2	2	2	NA	33.6
26566	1	36	4	5	4.26	5937.58	6252.89	1	30.15	2	1	2	2	2	NA	33.6
26580	1	25	5	3	3.27	72062.9	74843.4	1	33.94	NA	NA	2	2	2	1	33.6
26767	2	45	1	4	5	16061.7	16265.6	1	25.17	2	NA	2	2	2	3	33.6
26778	1	36	3	3	2.81	95919.3	106296	1	28.31	1	NA	2	2	2	NA	33.6
26974	2	49	4	4	2.42	29974.8	31294	1	38.9	1	1	1	2	2	NA	33.6
27079	2	43	3	2	0.44	45816.3	46679.8	2	22.25	2	2	2	2	2	1	33.6
27210	2	82	3	2	2.62	17217.1	21431.1	1	26.01	1	1	2	2	2	3	33.6
27258	1	31	5	5	NA	90652.5	100322	NA	23.36	2	NA	2	2	2	NA	33.6
27320	1	47	4	2	4.66	23640.3	24738.2	1	28.92	2	NA	2	2	2	2	33.6
27343	2	36	3	2	0.87	54272.1	56478.8	1	33.45	2	2	2	2	2	NA	33.6
27393	1	44	1	1	1.97	22106.9	23798.1	1	35.57	1	NA	2	2	2	3	33.6
27429	2	72	4	5	3.71	18455.3	18817.8	1	42.58	1	NA	2	2	2	2	33.6
27628	2	56	2	1	1.3	38371	41818.3	1	22.9	2	1	2	2	2	NA	33.6
27785	2	29	1	3	2.8	26892.8	27064.1	1	44.71	1	1	1	2	2	1	33.6
28137	1	44	5	4	5	96576.6	98419.6	1	29.98	2	NA	2	2	2	1	33.6
28158	1	45	3	3	0.56	105659	110837	2	31.44	2	NA	2	2	2	1	33.6
28800	1	85	3	2	1.18	8775.28	9865.58	1	NA	2	NA	2	2	2	NA	33.6
28879	1	36	1	4	2.07	31484.5	33510.7	2	24.22	2	NA	2	2	2	NA	33.6
28960	1	49	1	3	2.79	21351.3	22984.7	1	30.93	2	2	2	2	2	3	33.6
29244	2	66	1	2	2.17	3333.59	3548.24	2	34.92	1	1	2	2	2	3	33.6
29259	1	42	4	3	0.64	24885.2	26040.9	NA	24.33	2	2	2	2	2	1	33.6
29302	1	34	1	3	2.62	29025.2	30893.1	1	33.41	2	2	2	2	2	3	33.6
29350	2	29	3	5	5	65722.4	70465.9	2	27.01	2	2	2	2	2	NA	33.6
29374	1	35	4	3	1.61	30349.2	30383.8	1	20.28	2	NA	2	2	2	1	33.6
29441	1	24	4	1	5	22247.2	24403.1	NA	23.21	2	NA	2	2	2	1	33.6
29497	1	85	3	4	2	15608.6	18003.8	1	22.97	1	1	2	2	2	3	33.6
29519	1	40	1	5	1.83	20065.9	21601	1	NA	1	2	1	2	2	3	33.6
29559	2	20	4	2	NA	28970.2	31279.6	2	21.54	2	NA	2	2	2	NA	33.6
29717	2	74	3	2	1.34	44422.9	50460.6	2	36.3	1	1	1	2	2	NA	33.6
29785	2	77	4	1	2.97	29939.5	31763.4	NA	35	1	2	2	1	2	3	33.6
29849	1	47	1	2	1.61	25669.2	25954.1	1	27.09	2	NA	2	2	2	1	33.6
30314	1	39	3	5	5	74522.9	82472.1	1	36.73	2	2	2	2	2	2	33.6
30469	1	50	4	2	0.14	23606.5	24702.7	2	25.3	2	2	2	2	2	NA	33.6
30487	1	43	1	1	3.01	21351.3	21983.2	1	35.48	2	NA	2	2	2	NA	33.6
30722	2	85	1	1	0.76	5179.16	5223.66	2	33.46	1	1	2	2	2	3	33.6
30769	1	30	2	3	2.4	37646.3	39645.4	NA	NA	2	2	2	2	2	NA	33.6
30774	1	46	4	2	2.62	22420.2	23319.2	1	25.61	2	2	2	2	2	3	33.6
30802	2	34	4	5	NA	33150.1	34295.9	NA	25.02	2	2	2	2	2	NA	33.6
30812	1	49	4	5	5	27179.1	28441.3	1	24.35	2	NA	2	2	2	NA	33.6
30920	1	43	4	4	3.85	35885	37551.5	2	27.01	2	1	2	2	2	NA	33.6
30977	2	45	1	5	3.71	27141.2	27492.2	1	30.32	2	2	2	2	2	NA	33.6
31090	2	54	5	1	0.86	45002.9	47705.7	2	45.95	1	1	1	1	2	3	33.6
11258	2	28	4	4	3.45	35292.4	36094.5	1	45.36	2	NA	2	2	1	3	35
12201	2	37	1	2	1.1	16352.8	16300.9	2	28.15	2	NA	2	2	1	NA	35
12338	2	43	1	1	NA	10164.7	10132.5	1	31.64	2	NA	2	2	1	NA	35
12369	2	56	2	3	2.07	61488.3	63539.5	2	46.5	2	1	2	2	1	2	35
12385	2	57	3	4	5	54366.1	57805.6	1	33	2	1	2	2	1	1	35
12479	1	30	4	2	0.72	32077.4	32901.7	1	20.64	2	NA	2	2	1	1	35
12490	2	24	4	2	0.48	31444.9	31375.2	2	32.64	2	NA	2	2	1	NA	35
12664	2	48	4	3	1.5	25360.5	25229.7	1	26.03	1	2	1	2	1	NA	35
12982	2	40	4	2	0.01	26973.2	27891.7	NA	22.05	2	2	2	2	1	NA	35
13745	2	47	1	4	3.15	11738.5	11873.8	1	35.11	2	2	2	2	1	3	35
13845	2	52	1	2	1.71	8971.66	9075.11	2	25.32	2	2	2	2	1	NA	35
14073	1	62	3	3	5	53340.6	56917.6	1	27.03	1	2	2	2	1	3	35
14115	2	66	4	3	5	15067	14989.3	2	27.15	2	1	2	2	1	NA	35
14645	2	54	3	4	5	61488.3	62716.6	2	38.61	2	2	2	2	1	3	35
14744	2	30	2	5	3.99	90865.5	92680.6	1	26.6	2	NA	2	2	1	NA	35
14964	2	54	5	3	2.6	61532.4	62761.6	2	28.15	1	1	2	2	1	NA	35
14972	2	31	4	3	4.07	34703.6	38261.9	1	30.49	2	2	2	2	1	NA	35
14985	2	41	3	3	1.59	79723	81820.3	2	30.94	2	NA	2	2	1	NA	35
15005	2	49	3	2	1.16	103693	106464	2	25.25	2	NA	2	1	1	1	35
15194	2	50	3	2	1.72	57276.2	57376	NA	37.26	1	2	3	2	1	NA	35
15300	2	85	3	3	1.55	18814.4	20075.1	1	20.12	1	2	2	2	1	3	35
15437	1	45	1	2	2.48	13063.4	13760.8	2	31.39	2	2	1	2	1	3	35
16395	2	39	1	3	1.13	1811.59	1832.48	1	28.39	2	NA	2	2	1	NA	35
16501	1	45	4	5	5	24698.2	24690.9	2	30.76	1	1	2	2	1	NA	35
17417	1	20	4	3	0.44	29436.7	29427.9	1	44.37	2	NA	2	2	1	2	35
17617	2	37	1	1	1.13	16352.8	16300.9	NA	32.37	2	NA	2	2	1	NA	35
17955	2	59	4	5	5	25816	26328.3	2	34.14	1	2	2	2	1	NA	35
18192	1	33	4	2	NA	28400.5	29424.1	1	22.38	2	NA	2	2	1	NA	35
18320	2	48	3	5	5	92268.7	98106.1	2	41.28	2	NA	2	2	1	NA	35
18569	2	52	4	4	3.33	30696.3	31215.7	2	29.78	2	1	2	2	1	NA	35
19630	2	36	2	1	0.47	32152.2	35548.1	NA	27.52	2	NA	2	2	1	1	35
19631	2	79	3	2	0.93	27419.7	34190.8	2	NA	1	2	2	2	1	3	35
19674	2	63	4	4	0.7	9860	13039.1	2	16.37	1	1	2	2	1	1	35
19681	2	37	4	4	1.65	28674.8	28611.3	2	26.11	2	2	2	2	1	NA	35
20723	2	29	4	4	1.97	36535.4	37260.5	2	31.03	2	1	2	2	1	NA	35
20727	2	50	4	4	4.44	25385.2	25814.8	2	32.38	1	2	1	2	1	NA	35
10162	1	60	1	3	3.35	2710.42	2736.16	1	30.99	2	2	2	2	2	3	35
10267	2	49	1	1	1.76	13587.3	14340.2	2	26.47	2	1	2	2	2	NA	35
10378	1	39	1	4	1.47	16996.5	17159.5	1	21.5	1	1	2	2	2	3	35
10388	2	59	3	5	1.55	44330.8	46585.8	2	49.59	1	2	2	2	2	NA	35
10477	1	31	5	5	4.19	81751.6	87815.2	1	17.95	2	NA	2	2	2	NA	35
10537	1	75	4	4	5	9500.73	11337.5	1	32.53	1	2	1	2	2	3	35
10606	2	84	3	4	3.39	23797.4	29047.1	1	26.97	2	2	2	2	2	NA	35
11297	2	61	1	2	0.11	3666.38	3885.24	2	28.04	2	2	1	2	2	NA	35
11345	2	62	4	5	5	15028.9	19874.5	1	39.29	1	2	2	2	2	NA	35
11382	1	57	1	4	1.25	12251.7	12953.8	1	46.21	2	1	2	2	2	3	35
11423	2	64	1	4	2.93	5758.64	6188.39	NA	33.27	1	NA	2	2	2	NA	35
11490	2	61	4	3	2.45	12785.4	12719.5	1	31.36	2	1	2	2	2	NA	35
11586	1	68	4	2	3.66	10909.9	11978.6	1	27.25	1	1	3	2	2	NA	35
11679	1	45	4	3	1.94	15820.5	15815.8	1	30.27	1	1	1	2	2	1	35
11759	2	21	1	1	1.94	23432.6	24731	2	22.56	2	NA	2	2	2	NA	35
11841	2	61	3	1	1.13	37403.5	39765.7	2	NA	1	2	2	2	2	NA	35
11906	2	70	2	3	0.52	41586.8	44286.5	2	30.03	2	1	2	2	2	3	35
11998	2	21	1	1	0.42	15629.1	15872.6	2	36.9	2	NA	2	2	2	NA	35
12036	2	31	1	3	1.7	3699.75	3789.48	2	23.38	2	NA	2	2	2	NA	35
12242	2	26	1	4	2.27	17377.7	18280.5	NA	37.42	1	1	2	2	2	NA	35
12261	1	22	1	4	1.16	32377	33402.2	1	28.97	2	2	2	2	2	2	35
12280	1	25	3	4	2.82	73229.7	73240.6	1	21.57	2	NA	2	2	2	2	35
12310	2	34	4	3	1.81	7006.67	7125.22	1	43.96	1	NA	2	2	2	3	35
12313	1	60	4	5	5	9173.84	9807.55	1	47.61	2	2	2	2	2	NA	35
12442	2	74	1	1	1.16	2684.33	2729.65	2	35.9	2	NA	2	2	2	NA	35
12510	2	65	3	4	3.96	33300.2	40646.3	1	23.26	2	1	2	2	2	3	35
12568	2	28	3	4	1.13	64738.7	64851.5	NA	44.32	2	NA	2	2	2	NA	35
12780	1	44	4	5	1.36	16134.9	16082.6	1	22.39	2	NA	2	2	2	1	35
12901	1	76	3	3	2.65	31028.9	32486.1	1	29.83	2	2	2	2	2	3	35
12988	2	20	1	3	1.16	23201.2	23763.9	2	24.97	2	NA	2	2	2	NA	35
13024	2	23	4	4	3.31	36162.9	36774.7	1	26.63	2	NA	2	2	2	NA	35
13048	2	83	3	4	1.93	14929.7	16580.1	2	18.02	1	NA	2	2	2	1	35
13146	2	65	1	2	1.72	3379.87	3632.1	1	44.22	1	2	2	2	2	NA	35
13186	2	22	3	3	NA	69499.6	73896.6	NA	19.4	2	NA	2	2	2	NA	35
13189	2	21	4	3	1.01	6812.73	7044.72	2	22.06	2	NA	2	2	2	NA	35
13194	2	46	5	5	5	20032.6	19929.3	1	NA	1	2	2	2	2	NA	35
13202	1	53	3	5	5	65448.7	70303	1	25.08	1	1	2	2	2	NA	35
13297	2	46	3	4	5	89561	91350	2	44.76	1	2	1	2	2	NA	35
13330	2	60	3	2	3.53	48168.9	55239.4	1	41.38	2	2	2	2	2	3	35
13583	2	69	3	4	NA	40063.8	44492.4	1	33.44	1	2	2	2	2	3	35
13762	1	33	1	4	0.85	18260.1	18167.3	1	29.72	2	NA	2	2	2	NA	35
13838	1	82	3	1	1.14	7789.55	8216.35	1	28.49	2	2	1	1	2	NA	35
13880	2	20	1	4	1.25	19136.2	19434.3	1	19.9	2	NA	2	2	2	NA	35
13912	2	52	4	5	3.95	30594.5	31201.6	2	55.4	2	NA	2	2	2	1	35
14074	2	83	3	4	NA	18766.4	22906.3	2	26.86	2	1	2	2	2	NA	35
14097	1	50	4	2	1.98	20028.1	20542.7	1	26.67	1	1	1	2	2	3	35
14194	2	24	2	5	4.19	75539.6	78631.5	1	33.62	2	NA	2	2	2	NA	35
14252	2	45	2	1	1.02	17483.1	17691.2	2	23.14	2	NA	2	2	2	NA	35
14286	1	44	4	5	3.21	20496.9	20430.4	1	23.72	1	2	2	2	2	1	35
14500	1	61	3	5	4.58	40870	49877.7	2	41.24	1	1	2	2	2	3	35
14511	1	51	3	4	2.12	27447.9	28125.1	1	18.95	2	2	2	2	2	1	35
14831	1	30	1	2	2.76	19457.6	19920.8	2	43.78	1	NA	2	2	2	NA	35
15046	1	49	1	3	5	10585.8	10687.4	1	44.02	1	1	2	2	2	2	35
15073	2	70	4	3	0.17	14875.6	17468.5	2	35.01	1	2	2	2	2	NA	35
15180	2	49	3	5	5	80938.5	84667.4	1	23.65	2	2	2	2	2	3	35
15335	2	46	3	3	1.63	78618.5	80686.8	1	44.63	2	1	2	2	2	NA	35
15668	1	22	1	4	1.36	19575.4	19763.2	1	29.88	2	2	2	2	2	NA	35
15841	2	26	1	1	0.8	16532.3	17141.9	NA	21.94	2	NA	2	2	2	NA	35
15941	1	42	5	4	2.73	83210.6	84505.1	1	26.19	2	1	1	2	2	1	35
16021	2	52	4	2	NA	17870.2	18240.3	2	35.84	2	1	1	1	2	3	35
16043	1	41	1	1	0.94	9849.52	10069.1	1	27.24	2	NA	2	2	2	1	35
16075	2	63	4	2	0.29	8626.47	9459.13	1	19.66	1	2	2	2	2	1	35
16126	2	48	4	2	0.93	29153.5	30146.3	NA	NA	1	2	1	1	2	NA	35
16289	1	40	4	2	1.31	19323.1	20019.5	1	28.56	2	NA	2	2	2	3	35
16353	2	31	1	1	2.18	15571.3	15521.9	1	19.91	2	NA	2	2	2	NA	35
16356	1	21	4	3	5	24268.6	26073.9	NA	18.79	2	NA	2	2	2	1	35
16409	1	80	3	2	2.1	10484.8	12554.4	1	27.86	1	1	2	2	2	3	35
16458	2	74	3	3	0.97	30798.5	37646.3	1	17.71	2	2	2	2	2	3	35
16477	1	27	4	4	1.68	30656.1	31205.7	1	39.65	2	NA	2	2	2	NA	35
16599	1	35	4	3	0.7	27130	28107.7	1	30.21	2	2	2	2	2	1	35
16626	1	26	1	2	3.42	18260.1	19424.2	1	24.07	2	NA	2	2	2	NA	35
16701	1	45	2	2	1.69	81886.9	81899.1	1	20.51	2	NA	2	2	2	2	35
16741	1	30	3	4	2.21	85836.3	85849.1	1	26.78	2	NA	2	2	2	1	35
16757	1	39	3	2	2.56	85752.6	88187.7	1	25.07	1	1	1	2	2	3	35
16864	2	68	1	1	0.88	3742.27	4958.72	NA	19.27	2	2	2	2	2	NA	35
16889	2	53	1	5	4.1	9617.91	9728.81	1	29.96	2	1	2	2	2	3	35
17013	1	83	3	5	3.45	11823	12470.8	2	24.37	1	2	2	1	2	NA	35
17029	1	51	3	5	3.12	56818.5	59613.8	1	27.69	2	2	2	2	2	3	35
17135	1	61	4	1	1.69	8512.29	8484.67	1	26.86	2	2	2	2	2	1	35
17409	1	75	4	3	NA	7415.43	7927.68	1	31.53	2	NA	2	2	2	3	35
17428	1	47	4	4	3.22	25251.7	27130.1	1	30.95	1	2	2	2	2	NA	35
17474	1	20	4	4	0.23	25444.7	26061.7	2	23.85	2	NA	2	2	2	NA	35
17633	2	68	1	4	NA	4228.56	4473.56	2	24.58	2	2	1	2	2	NA	35
17666	2	22	4	2	0.17	34581.1	35131.8	2	30.03	2	NA	2	2	2	1	35
17775	1	30	2	2	4.19	45347.9	45354.7	1	43.73	2	NA	2	2	2	NA	35
18011	1	49	1	1	0.86	9723.11	9828.44	1	24	2	2	2	2	2	1	35
18103	2	73	4	1	5	16078.1	21262	NA	NA	1	1	1	2	2	NA	35
18200	1	78	4	1	1.45	9387.63	11202.5	1	NA	1	1	2	2	2	3	35
18292	1	72	3	2	5	24188.7	25514.1	1	29.58	2	1	2	2	2	NA	35
18344	1	62	4	2	1.35	10735.3	11794.1	1	39.4	1	1	1	2	2	3	35
18474	1	69	3	5	4.69	49859.8	52591.7	1	31.88	2	2	1	2	2	NA	35
18732	2	32	4	4	1.1	36628	37211.3	1	30.88	2	2	2	2	2	NA	35
18757	2	35	3	2	1.51	49045.6	50775.7	2	26.2	2	2	2	2	2	1	35
18801	2	60	3	3	5	54141.7	60126.5	1	39.77	1	2	2	2	2	NA	35
18978	1	46	4	2	1.4	16134.9	16082.6	NA	NA	1	2	2	2	2	NA	35
19056	1	63	4	2	2.07	9289.36	9654.21	1	22.79	1	1	2	2	2	3	35
19292	2	61	3	2	1.2	30678.8	37446.6	1	33.26	1	2	1	2	2	NA	35
19426	2	63	3	3	1.26	22701.7	24135.4	1	31.05	2	1	2	2	2	2	35
19559	2	76	3	2	1.51	27419.7	34190.8	2	NA	1	NA	2	2	2	NA	35
19721	2	30	1	2	0.99	15976.6	16364.1	NA	24.37	2	NA	2	2	2	NA	35
20010	1	20	4	4	3.35	30656.1	31399.5	2	23.9	2	2	2	2	2	NA	35
20085	2	40	1	2	0.4	7883.3	7926.31	1	26.47	2	1	3	2	2	1	35
20143	2	61	1	1	1.01	3883.88	5146.37	2	43.76	2	NA	2	2	2	3	35
20180	2	48	1	1	NA	8971.66	9468.78	2	43.88	2	1	2	2	2	3	35
20189	1	36	4	3	2.27	30125.7	30856.3	2	29.38	2	NA	2	2	2	NA	35
20239	1	63	2	1	1.05	11839.6	14128.4	1	21.83	1	2	2	2	2	1	35
20247	2	32	4	3	5	32144.7	32433.1	2	50.04	2	NA	2	2	2	NA	35
20276	2	21	1	3	1.33	18450.2	19472.6	2	26.44	2	2	2	2	2	NA	35
20353	1	40	4	3	NA	14116.4	15166.5	1	36.14	2	NA	2	2	2	3	35
20623	1	85	3	5	5	8018.39	8457.72	2	27.2	2	NA	2	2	2	3	35
20904	2	64	3	4	1.98	42156.6	48344.6	2	31.2	1	NA	2	2	2	3	35
21178	2	45	1	1	1.6	15947.8	16091.5	NA	31.09	2	NA	2	2	1	NA	36
21309	2	64	3	2	0.06	33763.9	38390.9	2	26.97	2	2	2	1	1	1	36
21611	2	45	4	3	2.56	26034.7	27180.5	2	43.49	1	2	2	2	1	NA	36
21852	1	40	4	3	2	26397.3	27274	2	32.67	2	NA	2	2	1	1	36
22096	1	65	5	3	2.8	49948.4	50573.7	2	37.17	1	1	1	1	1	NA	36
22612	2	22	4	4	1.24	27520.9	28322.2	NA	20.55	2	NA	2	2	1	NA	36
22766	2	44	3	4	1.17	45816.3	48050.4	1	50.13	1	NA	2	2	1	NA	36
22897	1	61	3	4	1.64	50864.4	60945.8	1	30.46	1	1	1	2	1	1	36
23181	2	34	4	4	3.71	37016	38295.5	1	22.28	2	2	2	2	1	NA	36
23252	2	47	3	5	1.6	134021	138287	1	38.75	1	1	1	1	1	1	36
23481	2	49	1	1	2.79	15208.5	15345.5	2	29.94	2	1	2	2	1	NA	36
23587	2	29	1	2	0.99	23726.2	23790.5	NA	26.84	2	NA	2	2	1	NA	36
23598	2	80	5	1	NA	15654.4	19485.9	2	35.1	1	2	2	2	1	NA	36
24109	2	30	1	3	0.94	29706.5	32575.4	NA	28.95	2	1	2	2	1	NA	36
24312	2	45	1	1	1.17	13868.6	14931.6	2	NA	2	1	1	2	1	NA	36
24393	2	41	1	1	NA	17548.2	17706.3	2	29.97	2	NA	2	2	1	NA	36
24499	2	32	4	5	1.27	44951.9	46505.7	2	23.42	2	2	2	2	1	NA	36
26304	1	59	4	4	5	23261.7	24034.3	1	39.16	1	2	3	2	1	NA	36
26358	1	46	3	3	0.77	43476.1	44870.4	1	23.48	1	1	2	2	1	3	36
26555	2	26	4	2	0.25	27089.7	28235.2	2	27.74	2	NA	2	2	1	NA	36
26753	2	41	1	4	5	20095.8	21588.6	1	39.06	2	NA	2	2	1	NA	36
26795	1	29	4	2	4.15	27835.2	29026	1	18.33	1	NA	2	2	1	1	36
26920	1	47	3	5	5	78590.4	82441.9	2	45.21	1	2	2	2	1	NA	36
26968	2	24	1	3	0.46	3045.68	3065.8	NA	37.96	2	2	2	2	1	NA	36
27300	2	47	2	4	0.11	42256.8	45392.8	1	24.3	1	NA	2	2	1	NA	36
27510	2	52	3	4	0.56	91750.8	93483.1	1	22.77	2	2	2	2	1	NA	36
27526	2	64	4	3	1.34	14152	15234.8	2	28.93	1	1	2	2	1	3	36
27661	2	58	3	2	1.28	42149.1	46073.7	2	NA	2	NA	2	2	1	NA	36
27950	2	47	3	5	1.77	95660.1	100325	1	20.36	2	2	2	2	1	NA	36
28541	2	76	3	1	1.4	39743.9	45145.7	2	30.41	2	NA	2	1	1	1	36
28639	2	44	1	4	0.98	26347.1	26687.8	2	26.46	2	2	2	2	1	NA	36
28990	1	59	1	1	2.48	22106.9	21851.2	1	25.78	2	1	2	2	1	3	36
29542	2	26	4	2	0.1	24114.4	24981.7	2	63.4	2	NA	2	2	1	2	36
30236	1	57	4	1	0.23	32056.5	34807.6	1	24.81	1	NA	2	2	1	1	36
21015	1	83	3	4	1.2	17625.9	19994.2	1	28.32	2	2	2	2	2	3	36
21204	1	62	1	2	1.2	3300.11	3693.46	1	26.2	1	NA	1	2	2	NA	36
21272	1	44	4	4	1.44	25537.2	26723.1	NA	35.9	1	2	2	2	2	3	36
21360	2	44	3	4	4	123125	123449	1	26.38	2	1	2	2	2	1	36
21551	2	38	3	4	0.67	82408.7	89282	1	18.14	2	NA	2	2	2	1	36
21558	1	68	1	2	0.83	4346.33	4864.38	1	42.32	2	2	2	2	2	3	36
21635	2	65	5	4	2.8	54802.5	57330.4	1	37.3	1	2	1	2	2	NA	36
21667	2	60	3	3	0.59	29709.8	31080.2	1	22.13	2	1	2	2	2	1	36
21831	1	63	3	5	5	46305.2	50500.3	1	28.41	2	NA	2	2	2	NA	36
21864	2	78	1	1	1.29	3982.21	4251.88	1	24.74	1	1	2	1	2	NA	36
21898	2	67	1	4	1.21	3916	4168.15	1	37.06	1	1	2	2	2	NA	36
22110	1	71	1	1	1.31	4264.57	4363.45	1	21.79	2	2	2	2	2	1	36
22296	1	70	4	1	2.6	14581.2	16133.7	1	31.81	1	2	3	2	2	3	36
22501	1	37	1	2	1.86	37244.1	38602.5	1	28.97	2	NA	2	2	2	1	36
22546	2	75	4	2	5	18455.3	18497.4	1	22.42	1	2	2	2	2	NA	36
22553	1	66	3	5	0.38	17904.2	19001.1	1	21.76	2	2	2	2	2	NA	36
22602	2	64	3	5	3.22	47031.4	52851.1	1	23.57	2	1	2	2	2	3	36
22659	2	48	3	5	3.71	108341	108626	2	24.1	2	2	2	2	2	1	36
22668	1	85	3	5	2.81	18611.9	21467.9	1	23.36	1	2	2	1	2	3	36
22691	1	36	4	3	3.01	27628.8	29096	1	32.7	2	1	2	2	2	NA	36
22694	1	42	4	4	4.45	23606.5	24702.7	NA	28.24	2	NA	2	2	2	NA	36
23168	1	68	3	3	2.81	47864.6	52201	1	28.37	1	1	2	2	2	3	36
23177	2	34	1	1	1.39	22885	23570.4	2	29.29	2	2	2	2	2	NA	36
23196	2	36	4	3	0.14	33102.6	34246.8	2	28	2	1	2	2	2	NA	36
23285	1	47	1	2	2.29	18049.4	18249.7	1	26.9	2	1	2	2	2	1	36
23326	1	73	4	4	1.34	10198	11420.6	1	NA	1	1	1	1	2	2	36
23340	1	61	3	4	2.89	47864.6	52201	1	28.44	2	2	2	2	2	1	36
23473	1	71	3	3	0.64	16256.8	17706	2	27.38	1	1	1	2	2	3	36
23641	2	50	4	3	2.23	29974.8	31294	1	28.09	2	2	2	2	2	NA	36
23703	1	65	4	3	2.14	11740.4	14252.9	NA	24.27	2	1	2	2	2	NA	36
23754	2	58	3	3	0.85	99870.6	101756	1	43.14	1	1	1	2	2	3	36
23831	2	81	3	4	NA	19499.5	22957.1	1	24.11	1	NA	2	2	2	3	36
23836	1	28	3	5	2.23	67380.3	71678.4	1	36.84	2	2	2	2	2	1	36
23924	1	71	1	1	1.98	2170.3	2285.52	1	32.62	2	2	2	2	2	1	36
23992	1	48	4	3	NA	25537.2	26723.1	1	NA	2	NA	2	2	2	3	36
24003	2	68	1	1	1.12	4547.04	4571.81	2	31.06	2	NA	1	2	2	NA	36
24068	2	60	1	2	1.08	4547.04	4702.4	1	32.3	2	1	2	2	2	3	36
24567	1	68	1	1	0.58	2060.94	2306.59	1	28.17	2	1	2	2	2	3	36
24783	2	21	1	1	1.44	31018.9	31102.9	1	24.71	2	NA	2	2	2	NA	36
24922	2	20	1	2	2.23	2086.96	2232.89	2	31.68	2	NA	2	2	2	NA	36
24928	1	44	1	1	0.57	18311.4	18586.6	2	29.1	2	NA	2	2	2	3	36
24934	2	24	5	5	5	71265.8	76409.4	2	20.35	2	NA	2	2	2	NA	36
24975	1	85	1	2	0.91	3238.03	3143.56	1	26.38	1	NA	2	2	2	1	36
25123	2	65	3	2	1.6	33763.9	34374.3	2	24.33	1	2	2	2	2	3	36
25174	1	25	4	5	0.06	25340.2	27795.8	1	19.73	2	2	2	2	2	NA	36
25263	2	20	1	2	0.64	25551	27337.7	2	23.68	2	NA	2	2	2	NA	36
25273	1	25	4	4	2.15	41108.6	45092.3	NA	28.02	2	NA	2	2	2	1	36
25302	1	28	1	3	1.62	31324.8	31357.4	1	28.07	2	1	2	2	2	NA	36
25457	2	56	4	3	3.54	30882.4	32241.5	2	35.78	1	NA	2	2	2	NA	36
25494	1	21	3	2	1.23	52874.4	54027.9	1	39.01	2	NA	2	2	2	NA	36
25662	2	54	3	4	3.79	85932.6	87555	2	NA	2	1	2	2	2	3	36
25756	1	22	4	4	4.24	23022.5	24934.4	2	18.67	2	NA	2	2	2	NA	36
25762	1	63	1	1	0	2251.57	2519.95	1	30.94	2	NA	2	2	2	NA	36
26273	2	21	4	5	5	27010.1	29163.3	2	28.44	2	NA	2	2	2	NA	36
26429	1	44	4	2	0	24885.2	29080.3	1	20.7	1	NA	2	2	2	1	36
26477	1	63	4	2	0.75	15155.7	16570.1	1	26.95	2	NA	2	2	2	NA	36
26510	1	53	4	2	2.85	23640.3	24738.2	2	46.71	1	1	1	2	2	3	36
26775	2	85	3	4	0.45	30392.1	37388.4	2	36.64	1	2	2	2	2	NA	36
26887	1	59	1	2	4.2	16910.4	17160.5	1	31.34	1	1	3	2	2	NA	36
26907	1	20	4	2	0.87	22247.2	25279.5	2	30.94	2	NA	2	2	2	NA	36
27108	2	66	3	4	4	49508.1	51632.1	2	24.86	2	2	2	2	2	NA	36
27115	1	22	5	4	2.15	31277.8	33273	1	24.56	2	2	2	2	2	NA	36
27181	2	50	3	5	5	78229.9	83374.1	1	18.84	1	2	2	2	2	NA	36
27205	1	34	2	1	1.3	42996.1	47504.8	1	28.24	1	9	2	2	2	2	36
27217	1	51	3	4	4.35	89060.5	93289.8	1	27.17	1	NA	2	2	2	1	36
27474	1	85	3	5	4	18075.4	20504	1	25.23	2	NA	2	2	2	3	36
27480	1	63	1	4	2.11	3831.9	4413.97	1	22.28	1	1	1	1	2	1	36
27513	2	44	3	5	5	108516	113808	2	29.04	1	2	2	2	2	3	36
27567	2	33	4	3	0.66	29524.2	30544.7	NA	NA	1	1	2	2	2	1	36
27584	2	75	3	2	1.11	30878.4	35075.2	2	25.59	1	1	2	1	2	NA	36
27723	1	44	3	4	3.96	98532.8	105870	2	25.41	2	1	2	2	2	NA	36
27747	1	39	3	3	5	84538.3	91339.2	1	32.1	2	1	2	2	2	1	36
27884	2	35	3	5	2.94	7412.77	7840.76	1	35.56	2	2	2	2	2	NA	36
27995	2	65	3	4	2.31	52516.2	59014.6	2	26.51	1	1	3	2	2	NA	36
28060	1	49	1	1	2.42	21351.3	22984.7	1	26.52	2	2	2	2	2	2	36
28151	2	43	1	2	NA	19898.1	20077.4	1	32.45	2	2	3	2	2	NA	36
28204	2	49	4	3	1.83	35353.9	36909.8	1	40.81	2	NA	2	2	2	3	36
28538	1	54	4	1	0	25537.2	26723.1	1	26.26	1	9	2	2	2	3	36
28585	2	65	1	4	0	3916	3969.88	1	33.07	2	1	2	2	2	1	36
28644	2	85	1	5	1.07	4981.25	5004.48	2	23.86	1	2	2	2	2	NA	36
28838	1	40	4	5	3.23	41428.3	42804.3	NA	27.28	2	1	2	2	2	NA	36
28884	2	65	4	4	2.8	12826.6	12792.3	1	23.23	1	1	2	2	2	3	36
29012	2	51	4	2	2.34	29112.5	33941.2	1	30.74	1	2	1	2	2	NA	36
29232	1	60	4	1	1.82	12922.3	15687.8	1	26.32	2	1	2	2	2	1	36
29385	2	43	4	4	4.9	26034.7	26837	1	33.57	2	2	2	2	2	NA	36
29388	2	63	4	5	NA	11451.5	11420.8	2	41.32	1	2	2	2	2	NA	36
29507	1	65	4	1	3.65	12629.4	13808	1	30.85	2	1	2	2	2	1	36
29537	1	54	3	5	0.72	32860.3	33438.9	1	29.55	2	1	2	2	2	1	36
29639	2	60	4	2	0.96	18023.2	18702.7	2	34.89	2	2	2	2	2	NA	36
29642	1	52	1	4	0.33	22106.9	23798.1	1	35.04	2	NA	2	2	2	NA	36
29647	1	43	3	4	5	72042.2	77406.7	1	22.32	2	NA	2	2	2	NA	36
29889	1	23	4	2	2.39	26969.4	29582.9	1	27.96	2	NA	2	2	2	NA	36
29960	1	55	4	7	NA	25537.2	26723.1	NA	22.07	2	NA	2	2	2	1	36
30003	2	50	1	1	0.33	20807	22352.6	1	31.56	1	1	2	1	2	3	36
30332	1	68	1	1	0.76	2694.41	3103.69	1	32.03	1	2	1	2	2	NA	36
30419	2	75	4	4	1.31	16202.7	16521	1	28.51	1	1	1	2	2	3	36
30449	2	76	4	4	1.4	16767.3	20245.9	2	35.46	1	1	2	2	2	NA	36
30647	2	63	4	3	3.2	17721.9	20930.2	2	38.55	1	2	2	2	2	NA	36
30844	1	65	5	5	3.83	38692.5	41062.9	2	25.83	2	2	1	2	2	NA	36
31075	2	76	1	1	1.65	4289.96	4309.96	1	26	1	1	2	2	2	NA	36
31082	1	41	1	3	1.93	15082.9	15306	1	31.92	NA	NA	2	2	2	NA	36
10031	2	24	4	2	0.05	6206.8	6193.04	1	33.15	2	NA	2	2	1	1	37.3
10330	2	71	1	3	2.66	6688.85	7076.4	1	28.29	1	1	2	2	1	3	37.3
10701	2	40	4	2	0.68	17483.1	17691.2	1	NA	2	NA	2	2	1	1	37.3
10728	1	44	3	4	4.99	90309.8	91714.7	NA	NA	2	NA	2	2	1	NA	37.3
10820	2	38	4	4	0.68	30848.2	30779.8	1	35.93	2	NA	2	2	1	NA	37.3
11111	2	31	1	3	2.18	28697.3	30188.2	2	34.22	2	NA	2	2	1	NA	37.3
11608	2	78	4	2	0.58	13222.8	13154.6	2	25.14	1	NA	2	2	1	3	37.3
11804	2	39	3	5	1.81	85963.8	90336.6	2	37.15	2	2	2	2	1	NA	37.3
11955	2	44	4	4	2.91	25385.2	25889	NA	42.11	1	1	1	2	1	NA	37.3
12067	1	62	1	2	NA	1940.33	2311.17	1	28.97	1	1	2	1	1	NA	37.3
12729	2	22	4	3	0.12	45025.7	45742.7	1	25.99	2	NA	2	2	1	NA	37.3
12792	2	37	1	3	1.42	18900.1	19118.1	2	24.58	2	2	2	2	1	2	37.3
13107	2	26	1	2	1.7	18629.5	19661.7	2	19.24	2	NA	2	2	1	NA	37.3
13644	2	27	3	5	2.86	7317.65	7463.82	2	40.43	2	2	2	2	1	NA	37.3
13691	2	44	5	5	1.13	55670.8	55767.8	2	26.95	2	NA	2	9	1	NA	37.3
14150	1	62	4	1	1.13	12031.7	14357.8	1	NA	1	2	2	2	1	3	37.3
14583	2	22	4	2	4.13	27318.3	29965.7	2	32.93	1	2	2	2	1	1	37.3
14621	2	44	3	3	5	71630.5	73061.3	1	32.92	1	1	2	2	1	NA	37.3
14641	1	44	1	1	0.57	13908.9	14394.1	1	26.24	2	NA	2	2	1	1	37.3
14787	2	33	4	5	4.66	34703.6	35392.3	1	46.84	2	NA	2	2	1	NA	37.3
15139	2	63	4	2	1.04	14875.6	15096.7	2	32.72	1	1	2	2	1	3	37.3
15407	1	50	3	4	3.77	91664.3	93090.2	1	28.08	1	2	2	2	1	1	37.3
15545	2	54	4	3	0.85	25360.5	25863.8	2	39.82	1	NA	2	2	1	NA	37.3
15726	1	26	4	4	0.58	30096.4	32335.2	1	26.45	2	NA	2	2	1	1	37.3
16076	1	23	5	3	1.26	44228.1	47508.5	1	29.2	2	NA	2	2	1	3	37.3
16334	2	22	3	4	1.75	73899.9	78575.2	1	28.29	2	2	2	2	1	NA	37.3
16971	1	63	4	5	3.45	9396.8	10045.9	1	25.53	1	2	2	2	1	NA	37.3
17228	2	25	4	4	2.93	4796.63	4891.82	2	26.37	2	NA	2	2	1	NA	37.3
17291	2	47	2	1	0.53	27852.8	27901.3	2	21.08	1	2	2	2	1	NA	37.3
17649	2	45	1	1	2.33	8563.91	8673.3	1	29.1	2	NA	2	2	1	NA	37.3
17841	2	28	3	3	1.26	172246	178682	1	23.28	2	NA	2	2	1	1	37.3
17843	2	67	5	3	5	50736.8	67560.7	2	26.34	2	1	2	2	1	1	37.3
18791	2	35	4	5	0.38	45025.7	45429.7	2	18	1	1	2	2	1	NA	37.3
19462	2	20	4	4	1.89	6940.08	7651.69	NA	23.23	2	NA	2	2	1	NA	37.3
19549	2	41	1	1	2.32	8971.66	9468.78	1	24.42	2	NA	2	2	1	NA	37.3
20140	1	52	4	2	4.19	25251.7	25572.4	1	28.73	1	1	1	2	1	3	37.3
20205	2	32	4	3	0.52	34669.7	34490.9	1	31.98	2	NA	2	2	1	1	37.3
20479	1	58	3	2	1.91	63875.1	65689	1	24.71	1	1	2	2	1	1	37.3
20925	1	33	4	2	0.95	32796.2	33212.8	2	23.81	2	NA	3	2	1	NA	37.3
10142	2	84	4	1	NA	14875.6	16311.5	2	35.27	1	7	3	2	2	NA	37.3
10219	2	55	4	5	2.33	23966.4	24348	NA	26.55	2	2	2	2	2	NA	37.3
10236	2	37	3	1	1.24	40202.4	40963	NA	23.67	2	NA	2	2	2	1	37.3
10344	2	26	1	4	4.1	6826.53	7181.18	2	27.32	1	NA	2	2	2	NA	37.3
10502	2	49	1	1	1.74	10840.1	11119.5	2	33.08	2	2	2	2	2	NA	37.3
10663	2	56	3	2	1.4	57054.8	57407.9	1	45.92	1	1	3	2	2	2	37.3
10782	1	53	4	3	4.77	16175	16567.3	NA	22.48	1	2	2	2	2	2	37.3
11005	1	67	3	5	4.82	53340.6	55845.7	2	25.11	2	1	2	2	2	NA	37.3
11021	1	55	3	4	1.03	23994.6	24596.9	1	39.35	2	2	2	2	2	3	37.3
11480	2	30	5	4	2.82	56979.4	59604.5	2	19.72	2	2	2	2	2	NA	37.3
11509	1	39	4	4	5	28778	29153.4	1	28.49	2	1	2	2	2	NA	37.3
11543	1	75	4	1	1.27	8512.29	8484.67	1	36.77	1	2	2	2	2	1	37.3
11894	2	80	3	5	5	19129.3	21243.9	2	36.19	2	1	1	2	2	NA	37.3
11987	1	46	1	1	2.15	12570.1	13241.2	1	30.5	2	1	1	2	2	3	37.3
12021	2	50	4	4	3.85	25385.2	25814.8	2	52.89	2	1	2	2	2	NA	37.3
12086	2	20	5	4	2.27	58446.9	59984.4	2	25.32	2	NA	2	2	2	NA	37.3
12131	2	60	4	5	3.27	13222.8	13154.6	2	27.55	1	NA	1	2	2	NA	37.3
12266	1	49	1	5	NA	10469.7	11069.7	1	29.82	2	1	2	2	2	3	37.3
12274	1	26	1	2	0.8	16810	17396.4	1	24.1	2	NA	2	2	2	3	37.3
12339	1	38	4	4	4.97	23702	24011.2	1	36.58	2	NA	2	2	2	NA	37.3
12622	2	62	1	4	4.25	5499.56	5827.85	1	28.7	2	NA	2	2	2	NA	37.3
12635	1	40	3	3	0.71	64653.5	66827.8	2	31.92	2	1	1	2	2	3	37.3
12680	2	53	3	3	0.5	38984.5	40067.8	2	32.13	1	1	1	2	2	1	37.3
12735	1	56	3	5	5	70162.8	70173.3	1	21.24	2	2	2	2	2	NA	37.3
12777	1	27	3	5	5	61455.7	63617.4	1	23.16	2	2	2	2	2	1	37.3
13167	1	79	2	1	1.29	21075	22064.8	1	26.37	2	2	2	2	2	3	37.3
13284	2	64	3	2	NA	42156.6	56135.3	2	34.27	1	1	2	2	2	NA	37.3
13345	2	22	3	4	0.47	73899.9	74028.6	2	19.01	2	NA	2	2	2	NA	37.3
13360	1	85	3	4	3.73	11003.3	11520.1	1	29.1	2	2	2	2	2	NA	37.3
13433	2	43	4	4	5	27664.9	27603.6	2	34.94	2	1	2	2	2	NA	37.3
13488	1	70	2	1	1.12	18273.7	20922.7	1	26.96	2	NA	2	2	2	1	37.3
13545	2	81	1	1	1.13	2739.89	2771.22	1	25.15	1	2	2	2	2	3	37.3
13563	2	28	1	1	1.33	16152.1	16543.8	2	22.66	2	NA	2	2	2	NA	37.3
13587	1	81	4	1	3.63	6707.33	7897.55	1	32.73	2	NA	2	2	2	3	37.3
13589	1	29	4	2	1.13	22356.6	23162.3	1	46.83	2	NA	2	2	2	3	37.3
13697	2	20	3	2	2.21	57413.8	58560.7	2	25.56	2	NA	2	2	2	2	37.3
13752	2	46	4	5	4.19	30696.3	33843.8	1	24.49	2	1	2	2	2	NA	37.3
13835	2	72	3	5	5	42980.3	57232.2	2	27.45	2	2	2	2	2	NA	37.3
13952	2	22	1	5	NA	15571.3	15521.9	NA	22.57	2	2	2	2	2	2	37.3
13982	1	62	3	3	2.21	36244.1	37946.3	1	21.52	1	1	2	2	2	1	37.3
13984	2	73	3	3	1.71	39662.8	39731.9	2	29.12	1	2	2	2	2	NA	37.3
14125	1	44	1	1	1.94	9219.78	9748.11	1	27.54	2	NA	2	2	2	3	37.3
14260	2	31	4	3	1.24	32259.2	32927.2	2	42.38	1	1	2	2	2	NA	37.3
14270	1	54	3	3	1.13	23994.6	25099	1	31.33	2	1	2	2	2	1	37.3
14428	1	55	4	5	NA	16134.9	17335.2	1	25.37	2	2	2	2	2	1	37.3
14445	2	73	4	4	2.21	8626.47	9459.13	1	23.99	2	1	2	2	2	NA	37.3
14533	2	67	4	3	1.64	12738.1	12672.4	2	30.74	1	1	2	2	2	3	37.3
14735	2	42	4	4	3.31	30696.3	31185.1	1	22.73	2	2	2	2	2	3	37.3
14753	2	80	3	4	3.45	22540.5	27513	2	39.56	1	NA	1	2	2	NA	37.3
14829	1	85	2	1	3.61	9730.89	9928.15	2	21.93	1	2	1	2	2	NA	37.3
14940	2	69	4	4	2.71	13222.8	15527.5	2	28.75	2	2	2	2	2	NA	37.3
15036	1	41	1	4	4.14	12387.6	13177.4	1	31.43	2	1	2	2	2	NA	37.3
15097	2	61	1	1	1.4	4260.9	5645.94	2	29.14	1	1	1	2	2	NA	37.3
15228	2	73	3	4	2.02	29347.1	32591.1	1	33.98	2	NA	1	2	2	NA	37.3
15281	1	27	1	4	3.49	17766	20468.5	1	24.49	2	NA	2	2	2	3	37.3
15378	2	77	3	4	5	27419.7	36511.8	1	25.94	1	1	2	2	2	3	37.3
15380	1	78	3	4	5	24188.7	25718.1	2	NA	2	2	2	2	2	3	37.3
15451	2	85	2	1	1.13	21497.7	22855.4	1	NA	2	2	1	1	2	NA	37.3
15633	2	38	3	2	5	72737.6	76088.7	1	23.61	2	1	2	2	2	1	37.3
15797	2	61	3	3	0	50736.8	67560.7	2	40.74	2	NA	2	2	2	1	37.3
15978	1	61	3	5	5	50632.7	54028	1	29.62	2	2	2	2	2	NA	37.3
16079	2	46	1	1	0.52	8971.66	9468.78	1	NA	2	1	2	2	2	1	37.3
16140	1	46	2	1	0.87	28365.2	29106.9	1	22.62	1	1	2	2	2	3	37.3
16161	2	29	5	5	5	91426.7	97210.9	1	20.68	2	NA	2	2	2	NA	37.3
16254	2	74	1	1	0.81	3424.86	4538.14	2	31.97	1	1	2	2	2	NA	37.3
16280	2	21	4	4	3.35	32259.2	32187.8	2	26.17	2	2	2	2	2	NA	37.3
16283	1	72	3	5	5	23624.1	28287.2	1	23.93	2	1	2	2	2	NA	37.3
16306	2	81	3	3	1.52	23797.4	29088.6	2	28.27	1	2	1	2	2	NA	37.3
16324	1	81	3	5	NA	16576.2	17687.8	1	21.18	2	2	2	2	2	3	37.3
16434	1	66	4	1	0.69	9363.63	10287.2	1	43.29	1	NA	2	1	2	1	37.3
16593	1	24	2	4	2.56	30125.7	30028	1	19.85	NA	NA	2	2	2	NA	37.3
16774	2	42	1	2	1.8	11738.5	12388.9	NA	29.72	2	NA	2	2	2	NA	37.3
16834	2	39	2	5	5	86268.3	91726.1	1	20.92	1	NA	2	2	2	NA	37.3
16916	1	66	1	4	2.93	3062.63	3091.71	1	28.8	1	2	2	2	2	NA	37.3
17131	1	24	1	3	2.13	19673.4	19862.1	2	41.31	9	NA	2	2	2	NA	37.3
17258	2	37	2	4	0.99	45809.5	47919.9	1	46.69	1	2	2	2	2	1	37.3
17268	1	61	1	4	0.97	2325.81	2459.92	1	37.49	1	NA	1	2	2	3	37.3
17372	2	81	3	2	0.71	86612	105939	2	24.2	1	1	2	2	2	NA	37.3
17464	2	69	4	2	0.75	12513.3	16547.9	1	41.65	1	2	2	2	2	NA	37.3
17503	1	54	1	3	5	13682.6	14115.9	1	24.77	2	1	2	2	2	3	37.3
17561	2	21	4	4	0.68	27318.3	27177.4	2	21.5	2	NA	3	2	2	NA	37.3
17645	2	85	3	1	0.5	23889.4	33094.1	2	32.29	1	2	1	1	2	NA	37.3
17694	2	64	2	4	NA	42197.8	44937.1	2	30.53	2	2	2	2	2	NA	37.3
17795	2	82	3	1	0.93	14861.8	18140.4	2	NA	1	1	2	2	2	3	37.3
17837	2	46	4	3	1.26	30696.3	33843.8	1	19.91	2	NA	2	2	2	1	37.3
17889	2	21	3	3	1.26	6770.38	7082.29	NA	44.07	2	2	2	2	2	3	37.3
17978	1	73	3	3	3.14	21075	22064.8	1	26.06	1	2	2	2	2	3	37.3
18036	1	57	4	5	0.46	19627.3	20334.7	2	21.44	2	NA	2	2	2	1	37.3
18131	2	62	3	4	5	33300.2	38188.1	1	32.85	2	NA	2	2	2	1	37.3
18255	1	37	4	3	3.39	37780.1	38272.8	1	24.3	2	2	2	2	2	NA	37.3
18285	2	45	4	4	5	25385.2	25889	1	19.71	1	2	2	2	2	1	37.3
18298	1	39	1	2	3.39	16536.5	16715.7	1	31.52	2	NA	2	2	2	1	37.3
18299	2	62	4	3	NA	12525.6	12461	2	34.2	1	9	1	2	2	NA	37.3
18363	2	44	1	3	1.1	18257.9	18468.4	2	46.73	2	2	2	2	2	NA	37.3
18477	2	23	4	4	0.95	33151	33808.9	2	24.04	2	2	1	2	2	NA	37.3
18610	1	25	1	1	1.28	18305	18713	1	26.03	2	NA	2	2	2	3	37.3
18652	1	20	4	3	0.86	30125.7	30028	1	18.91	NA	NA	2	2	2	NA	37.3
18715	1	76	3	4	1.89	24148.4	25282.5	1	22.97	2	2	1	2	2	3	37.3
18827	2	67	3	3	1.93	51393.1	57074.1	2	32.85	2	2	2	2	2	NA	37.3
19037	1	23	1	4	0.34	19673.4	20927.6	1	25	2	NA	2	2	2	2	37.3
19128	2	35	4	5	5	27318.3	30119.4	2	26.17	2	2	2	2	2	NA	37.3
19133	2	85	3	1	1.32	18766.4	24989.1	2	23.05	1	NA	1	2	2	NA	37.3
19380	2	85	2	4	NA	18832.8	20055.4	2	24.18	2	1	2	2	2	NA	37.3
19502	2	63	1	1	1.4	2710.13	2701.53	2	29.96	1	2	1	2	2	NA	37.3
19563	2	79	3	4	1.03	41586.8	46183.8	2	31.56	1	1	2	2	2	3	37.3
19566	2	35	1	1	1.88	18249.8	18191.9	NA	27.38	2	2	2	2	2	NA	37.3
19611	2	45	3	3	0.54	55630.9	56742.2	1	36.15	2	NA	2	2	2	NA	37.3
19698	1	62	3	5	3.49	29553.9	30941.9	2	31.41	2	2	2	2	2	NA	37.3
19744	1	34	1	4	2.03	19673.4	19862.1	1	26.92	2	NA	2	2	2	NA	37.3
19791	1	39	3	1	1.68	69799.4	70119.7	2	24.55	2	NA	2	2	2	3	37.3
19911	1	47	3	3	3.59	110035	113906	2	62.99	1	1	2	2	2	3	37.3
20005	2	51	2	3	0.68	73476.3	73604.3	NA	NA	2	NA	2	2	2	1	37.3
20042	1	80	3	3	4.61	17916.1	18757.5	1	42.69	1	1	2	2	2	NA	37.3
20146	2	34	1	1	0.8	25122.7	25259.8	2	30.15	2	NA	2	2	2	1	37.3
20160	1	29	4	3	2.9	30125.7	30665.9	1	19.81	2	NA	2	2	2	NA	37.3
20306	2	69	4	2	NA	9884.48	11607.4	1	28.63	2	2	1	2	2	1	37.3
20307	1	34	1	3	3.49	18260.1	19424.2	NA	28.22	2	2	2	2	2	NA	37.3
20335	1	35	1	1	0.68	22948.4	24173.6	1	26.61	2	NA	2	2	2	NA	37.3
20500	2	82	4	1	3.31	14875.6	19671.8	NA	19.26	1	NA	2	2	2	NA	37.3
20508	1	30	1	1	1.7	19575.4	20620.5	1	25.71	NA	NA	2	2	2	NA	37.3
20575	2	44	3	3	5	62561.4	65443.6	1	24.26	2	2	2	2	2	1	37.3
20734	1	37	1	3	NA	20515.6	20972.8	1	40.85	2	NA	2	2	2	2	37.3
20849	1	40	3	4	0.58	36151.5	36156.9	1	20.38	1	1	2	2	2	1	37.3
20915	2	33	4	4	2.83	5482.52	5569.82	2	40.28	2	2	2	2	2	NA	37.3
20933	1	74	1	1	0.06	6117.21	7286.36	1	NA	1	1	1	1	2	3	37.3
9988	2	54	1	1	1.4	11611	12254.3	2	31.53	2	NA	1	2	2	NA	37.3
21223	2	34	3	3	0.64	57946.7	60302.8	1	23.52	2	NA	2	2	1	1	38.5
21310	1	36	4	2	0.66	22779.1	23988.7	1	21.25	2	1	2	2	1	1	38.5
21323	2	28	5	3	0.45	53947.9	57841.6	2	41.83	2	NA	2	2	1	NA	38.5
21491	1	31	4	2	1.05	27628.8	29096	1	25.41	2	2	2	2	1	NA	38.5
22023	2	51	4	2	5	27445	31997.1	1	29.56	2	NA	2	2	1	2	38.5
22398	2	50	3	5	4.7	72419	79054	1	57.2	2	1	1	2	1	NA	38.5
22583	2	36	4	3	0.34	35810.1	36823.3	2	27.05	2	NA	2	2	1	1	38.5
22790	2	46	4	2	1.6	25588.1	27673.6	1	29.14	2	2	2	2	1	NA	38.5
22961	2	60	1	2	2.11	4547.04	4554	1	42.81	1	2	3	2	1	NA	38.5
23311	2	35	4	5	3.15	35810.1	37047.9	2	19.81	2	2	2	2	1	NA	38.5
23408	1	36	1	1	1.9	25846.4	29240.2	1	26.75	2	NA	2	2	1	2	38.5
23568	1	24	1	2	0.64	26176.5	26203.7	1	25.55	2	2	2	2	1	3	38.5
23961	2	39	3	2	3.6	82408.7	89136.5	2	24.25	2	2	2	2	1	1	38.5
24668	2	50	3	3	NA	38457.8	41981.3	2	42.6	2	1	3	2	1	1	38.5
24725	2	21	4	3	1.32	28970.2	29813.6	1	29.38	2	NA	2	2	1	NA	38.5
24966	2	47	3	3	0.67	44545.9	47851.7	1	32.51	2	1	2	2	1	1	38.5
25033	2	32	4	4	5	29046.8	30050.8	2	63.42	2	2	2	2	1	2	38.5
25050	1	65	4	1	0.98	9766.31	10677.7	1	25.76	1	9	1	2	1	1	38.5
25488	1	50	3	4	1.17	29787.5	31202	NA	30.49	1	1	2	2	1	3	38.5
25611	2	24	2	4	NA	70284.6	73572	2	22.48	2	2	2	2	1	NA	38.5
25862	1	62	3	3	1.92	49282.3	53747.1	2	44.54	1	1	1	2	1	NA	38.5
26662	1	60	3	4	4.59	46409.9	50614.5	1	46.06	1	1	1	2	1	NA	38.5
27346	1	60	1	2	1.61	4346.33	4710.88	1	21.79	2	NA	2	2	1	1	38.5
28098	2	85	4	1	0.89	19012.7	20171	NA	26.53	1	NA	1	1	1	NA	38.5
28110	1	53	4	2	3.12	23269.9	27192.7	NA	22.79	1	NA	2	2	1	NA	38.5
28527	1	29	5	4	2.04	54340.3	57712.3	1	19.84	2	NA	2	2	1	NA	38.5
29070	1	49	4	4	3.34	23269.9	24042.8	1	27.95	2	NA	2	2	1	NA	38.5
29251	2	38	1	1	0.91	22558.5	24791.5	2	32.03	2	NA	2	2	1	NA	38.5
29747	1	54	3	1	1.17	33835.7	36352.3	1	35.69	2	2	2	1	1	1	38.5
29967	1	76	1	1	1.18	4264.57	4140.16	1	31.2	1	1	2	1	1	3	38.5
21059	2	51	3	5	5	98200.9	104658	1	20.61	2	2	2	2	2	NA	38.5
21257	2	67	4	1	1.64	12859.8	12825.4	2	37.03	2	1	2	2	2	NA	38.5
21311	1	50	3	4	4.13	91837.8	98533.5	1	28.02	1	2	2	2	2	NA	38.5
21339	2	43	1	5	5	19220.7	19464.7	2	35.23	2	1	1	2	2	NA	38.5
21399	2	42	4	4	5	29112.5	30009.6	1	26.91	2	2	2	2	2	NA	38.5
21796	1	43	3	5	5	90301.1	97025.2	1	33.23	2	2	2	2	2	3	38.5
21991	1	28	1	3	1.44	31779.5	31812.6	1	28.01	2	NA	2	2	2	1	38.5
21992	1	64	3	1	1.07	17818.8	19425	2	34.53	2	2	2	2	2	NA	38.5
21995	1	32	4	4	2.78	25175.8	26177.7	1	23.28	2	2	2	2	2	NA	38.5
22095	1	61	1	1	0.33	3830.86	4287.47	1	31.95	1	2	2	2	2	1	38.5
22104	2	72	5	1	5	44431.3	50470.1	NA	19.83	2	2	1	2	2	NA	38.5
22139	1	63	5	3	NA	20963.4	23197.5	1	29.38	1	NA	2	2	2	NA	38.5
22146	1	60	1	1	0.33	4346.33	4615.46	1	18.55	2	NA	2	2	2	3	38.5
22321	1	52	2	5	2.9	83140.2	87088.4	2	31.44	1	1	2	2	2	2	38.5
22344	2	30	4	3	0.78	35810.1	37047.9	1	31.57	2	NA	2	2	2	NA	38.5
22376	1	62	4	4	5	12951.5	13277.5	1	29.54	1	2	1	2	2	3	38.5
22516	2	40	1	2	1.52	19898.1	20155.5	2	38.17	2	2	2	2	2	NA	38.5
22545	2	24	3	4	1.2	84592	84653.8	1	35.23	2	NA	2	2	2	NA	38.5
22689	2	28	3	5	2.45	72300.3	77518.6	1	43.67	2	2	2	2	2	1	38.5
22857	2	46	4	5	1.09	26034.7	27180.5	2	34.39	2	2	2	2	2	NA	38.5
22862	2	22	4	2	1.03	27080.1	28054.1	2	30.1	2	NA	2	2	2	1	38.5
22921	1	80	1	1	0.38	2476.89	2534.32	1	24.62	1	1	1	2	2	3	38.5
23039	2	68	4	1	1.07	12864.4	13349.4	2	24.06	1	1	2	1	2	3	38.5
23127	2	40	1	3	0.57	18794.9	19038	2	20.05	2	NA	2	2	2	NA	38.5
23147	2	20	1	2	0.1	52838	53174.7	2	25.13	2	NA	2	2	2	NA	38.5
23205	2	22	1	1	1.57	29739.5	29820.1	2	27.98	2	NA	2	2	2	NA	38.5
23303	1	74	1	1	0.66	4264.57	4363.45	1	22.05	2	2	2	2	2	NA	38.5
23563	2	40	3	4	0.67	53613.8	55320.3	2	37.54	2	NA	2	2	2	1	38.5
23662	2	20	5	3	4.3	30730.4	32029.9	NA	22.54	2	NA	2	2	2	NA	38.5
23796	2	68	4	2	2.89	12864.4	13349.4	1	35.72	1	1	2	2	2	3	38.5
23904	2	51	4	4	5	29974.8	30898.5	1	23.76	2	2	2	2	2	1	38.5
23993	2	27	3	2	1.9	72300.3	75682	2	27.7	2	NA	2	2	2	NA	38.5
24125	1	85	3	5	5	16671.1	20776.9	1	25.72	2	1	2	2	2	NA	38.5
24144	1	23	5	3	3.27	72062.9	74843.4	2	32.34	2	NA	2	2	2	1	38.5
24181	1	85	4	4	4.04	10198	11420.6	1	21.87	1	2	2	2	2	NA	38.5
24329	1	43	3	5	5	95322.7	102421	1	26.45	2	2	2	2	2	NA	38.5
24348	1	65	4	5	1.06	11962.4	14522.5	2	30.69	1	NA	2	2	2	3	38.5
24475	1	80	3	3	2.4	16695	19639.7	1	22.68	2	NA	2	2	2	1	38.5
24500	1	66	4	3	2.16	11184	12375.9	1	37.23	1	1	1	2	2	NA	38.5
24540	2	60	4	3	0.51	12864.4	12830	2	28.31	1	1	1	2	2	1	38.5
24648	1	53	4	3	0.67	22420.2	23164.9	1	26.87	1	2	2	2	2	2	38.5
24705	1	85	4	3	1.93	11319.3	11743.8	1	26.41	2	2	2	2	2	NA	38.5
24871	2	69	4	1	1.47	13757.4	13487	2	28.43	1	NA	2	2	2	NA	38.5
24900	2	58	1	1	4.95	20807	20524	1	27.43	1	2	2	2	2	3	38.5
24989	2	61	5	5	5	12859.8	12825.4	1	21.23	2	1	2	2	2	3	38.5
25004	1	51	1	1	4.13	21351.3	22984.7	1	32.98	2	NA	2	2	2	2	38.5
25045	2	40	3	4	3.96	108516	116569	2	30.3	2	2	2	2	2	NA	38.5
25061	2	32	4	4	3.6	34998.5	35750.7	1	34.44	2	2	2	2	2	NA	38.5
25074	2	62	4	2	0.96	12394.6	12151	2	27.99	1	1	1	2	2	3	38.5
25095	1	80	1	1	4	3759.81	3650.13	1	24.2	2	1	2	2	2	3	38.5
25455	1	42	2	4	3.4	120958	126886	1	38.78	1	2	2	2	2	NA	38.5
25522	2	43	4	4	2.45	28232.1	29474.6	2	NA	2	1	2	2	2	NA	38.5
25634	1	80	3	4	1.56	23291.7	29028.1	NA	34.39	1	1	2	2	2	3	38.5
25688	2	56	4	4	NA	45689.6	47097.6	1	38.58	1	1	2	2	2	NA	38.5
25707	2	66	4	1	2.6	17721.9	18390	1	23.88	2	NA	2	2	2	3	38.5
25763	2	85	4	2	1.38	19012.7	19056.1	NA	36.38	1	2	2	2	2	3	38.5
25890	1	51	3	4	5	82128.6	88116.4	1	30.96	1	2	2	2	2	NA	38.5
25964	1	62	1	1	2.49	3300.11	3693.46	1	42.53	1	1	1	2	2	NA	38.5
26117	2	48	1	4	0.74	15947.8	16154.1	NA	32.13	2	1	2	2	2	NA	38.5
26161	2	60	3	5	4.95	65614.9	66801.2	2	35.48	2	1	2	2	2	NA	38.5
26187	1	25	1	3	1.5	28803.3	28833.3	NA	24.66	2	NA	2	2	2	NA	38.5
26265	1	37	1	3	1.83	6770.3	7206	1	25.53	2	2	2	2	2	3	38.5
26906	2	48	4	3	3.44	27525.8	28374	NA	38.62	2	1	1	2	2	3	38.5
26983	1	60	4	4	5	12953.5	15725.7	1	43.25	1	1	1	2	2	3	38.5
27029	1	58	2	2	0.99	30636.8	32870.4	2	29.48	2	1	1	2	2	1	38.5
27253	2	61	4	1	1	13757.4	14276	NA	22.13	1	1	1	2	2	1	38.5
27370	2	55	3	4	4.4	64592.9	70510.9	1	40.51	2	2	2	2	2	NA	38.5
27421	2	41	1	4	3.98	24245.5	24559.1	1	31.34	2	NA	2	2	2	NA	38.5
27587	1	52	3	4	3.2	111527	119658	1	21.1	2	1	2	2	2	1	38.5
27776	1	20	4	3	1.28	24765.9	27165.9	1	21.69	2	NA	2	2	2	NA	38.5
27810	2	71	1	2	1.34	5179.16	5372.86	2	28.1	2	1	1	2	2	NA	38.5
27859	1	84	3	5	2.45	16433.4	18641.5	1	31.87	1	NA	2	2	2	NA	38.5
27911	1	31	1	1	0.83	29497.7	31274.4	1	31.01	2	NA	2	2	2	3	38.5
27994	2	39	4	4	2.23	44951.9	46505.7	NA	31.3	2	NA	2	2	2	NA	38.5
28168	2	25	4	4	2.27	22468.5	23418.6	1	22.11	2	2	2	2	2	NA	38.5
28305	2	21	4	3	2.23	30730.4	31625.1	2	24.02	2	NA	2	2	2	NA	38.5
28352	2	28	4	3	0.39	26100.5	27204.2	1	21.83	2	2	2	2	2	NA	38.5
28418	2	42	4	3	1	29974.8	31294	2	29.58	2	NA	2	2	2	NA	38.5
28573	2	85	3	5	2.84	19499.5	22957.1	2	27.71	2	1	2	2	2	NA	38.5
28583	1	28	3	3	3.84	89285.1	94980.4	1	36.57	2	NA	2	2	2	NA	38.5
29002	1	82	4	9	NA	13623.5	15074	2	NA	2	1	2	1	2	NA	38.5
29090	2	60	4	3	1.22	22902.9	24655.3	2	30.84	1	1	2	1	2	NA	38.5
29114	1	46	3	5	0.82	38255.9	41160.7	2	29.89	2	2	2	2	2	NA	38.5
29140	1	44	1	3	2.23	21351.3	22984.7	1	28.16	2	NA	2	2	2	NA	38.5
29216	1	56	1	1	NA	18049.4	18249.7	1	32.15	1	NA	1	2	2	2	38.5
29299	1	57	3	4	3.83	97593.7	100578	1	30.33	2	NA	2	2	2	1	38.5
29416	1	22	4	4	0.8	25401.4	27863	1	25.33	2	NA	2	2	2	3	38.5
29434	1	32	3	5	2.15	67428.2	72852.7	1	22.96	2	2	2	2	2	NA	38.5
29463	2	71	3	4	4	58864.4	66082.9	1	25.51	2	1	2	2	2	1	38.5
29470	1	56	1	3	2.08	25669.2	26054.9	NA	22.29	1	1	2	2	2	NA	38.5
29475	1	66	1	3	NA	4346.33	4615.46	1	36.12	2	2	2	2	2	3	38.5
29547	1	28	3	4	2.48	73404.2	72883.2	1	22.79	2	2	2	2	2	3	38.5
29595	2	20	1	3	1.66	24441.3	24507.5	NA	28.68	2	2	2	2	2	NA	38.5
29751	1	31	4	3	1.4	26923.4	28353.2	1	22.99	2	NA	2	2	2	1	38.5
29883	2	22	4	4	1.72	31640.6	32561.8	NA	26.73	2	2	2	2	2	NA	38.5
29895	1	24	2	1	1.34	41385.3	43953.4	2	26.14	2	NA	2	2	2	2	38.5
29978	2	84	3	1	1.5	23916.8	28357.3	1	23.28	1	2	2	2	2	NA	38.5
30010	2	27	3	4	1.45	74435	76658.5	2	22.02	2	NA	2	2	2	NA	38.5
30113	1	45	1	2	1.83	25669.2	25372.4	1	23.7	2	NA	2	2	2	NA	38.5
30195	2	52	4	4	5	28164	29403.5	1	33.04	1	2	2	2	2	3	38.5
30331	2	47	1	3	0.8	27141.2	27492.2	1	24.86	2	1	2	2	2	NA	38.5
30409	2	23	2	2	1.91	5482.8	5448.8	2	20.48	2	NA	2	2	2	NA	38.5
30418	1	60	1	3	2.31	3300.11	3801.4	1	32.07	1	NA	2	2	2	NA	38.5
30470	1	80	3	3	1.29	23023.5	24247.2	1	30.35	1	1	2	2	2	NA	38.5
30491	1	20	4	3	0.75	27835.2	29026	1	31.97	2	NA	2	2	2	NA	38.5
30509	2	21	1	2	3.6	26892.8	26361.3	1	50.92	2	9	2	2	2	2	38.5
30521	1	26	4	4	3.48	5445.74	5973.47	1	25.46	2	NA	2	2	2	NA	38.5
30662	1	35	1	4	1.13	31936.6	33983.9	1	25.36	NA	NA	2	2	2	NA	38.5
30704	1	34	4	3	0.17	28559.3	29893.6	NA	27.44	2	NA	2	2	2	1	38.5
30800	1	50	4	4	5	26397.3	27623.1	1	26.33	2	1	2	2	2	3	38.5
30913	1	50	5	5	4.95	85080.1	91283.1	1	21.65	1	NA	2	2	2	1	38.5
31058	1	23	4	5	3.9	26105.6	28635.4	1	27.08	2	NA	2	2	2	NA	38.5
10258	2	31	1	1	1.8	1811.59	1911.97	NA	NA	2	NA	2	2	1	NA	39.7
10444	2	25	1	1	0.18	25757.8	25898.3	2	33.95	NA	NA	2	2	1	NA	39.7
10463	1	39	1	1	1.13	16627.4	17207.5	NA	NA	2	NA	2	2	1	1	39.7
10517	2	63	4	3	1.28	8626.47	8581.99	2	36.74	1	2	2	1	1	NA	39.7
10783	2	46	4	4	NA	17483.1	19177.3	1	25.92	2	2	2	2	1	3	39.7
10912	1	44	3	4	2.42	79289.4	81245.9	NA	NA	1	2	2	2	1	1	39.7
10945	2	20	3	3	0.06	73677.1	75699.5	2	23.66	2	NA	2	2	1	1	39.7
11006	1	32	3	3	2.38	85533.4	86864	NA	31.17	1	NA	2	2	1	1	39.7
11072	2	42	3	5	2.68	69165.8	73541.7	1	22.95	2	2	2	2	1	3	39.7
11195	2	48	4	4	2.03	33177.6	33739	2	32.84	2	NA	2	2	1	NA	39.7
12404	1	65	3	3	1.47	53340.6	63869.4	1	42.2	1	2	1	2	1	3	39.7
12557	2	25	1	4	5	16649.5	19219	NA	23.69	2	2	2	2	1	NA	39.7
12770	2	45	3	3	5	90749.9	90908	2	32.88	1	NA	2	2	1	NA	39.7
13009	2	25	4	2	2.15	24369.4	24874	NA	61.68	1	2	2	2	1	NA	39.7
13274	2	42	1	2	0.59	16350.1	17256	2	22.86	2	NA	2	2	1	NA	39.7
13743	2	40	3	5	0.68	86837	88571.6	NA	NA	2	2	2	2	1	3	39.7
14967	2	82	4	1	1.19	14875.6	16311.5	2	20.3	1	1	2	2	1	3	39.7
15583	2	51	2	1	NA	61532.4	64662.5	1	27.85	2	1	2	2	1	NA	39.7
15916	1	39	3	2	1.21	48823	50248	1	23.24	2	NA	2	2	1	1	39.7
16314	1	28	5	3	1.33	59992.8	60926.1	1	26.81	2	1	1	2	1	NA	39.7
17886	2	23	1	3	2.11	23201.2	23763.9	2	19.34	2	NA	2	2	1	NA	39.7
18316	1	49	4	2	2.27	20476.9	20700.3	1	27.65	1	2	2	2	1	1	39.7
18855	2	34	1	1	0.79	18629.5	20475.6	1	NA	2	NA	2	2	1	NA	39.7
19846	1	41	4	3	0.52	15210.9	15161.6	1	29.41	1	2	2	2	1	1	39.7
19848	2	66	4	2	1.66	8626.47	9459.13	NA	30.02	2	NA	2	2	1	NA	39.7
20250	2	73	3	4	1.8	31844.6	42403.9	1	42.61	1	2	1	2	1	3	39.7
20338	1	54	4	4	5	19651	20359.2	1	37.21	2	1	2	2	1	NA	39.7
20554	2	72	3	2	1.74	27419.7	36511.8	2	30.45	2	1	2	2	1	1	39.7
20600	2	44	1	1	1.01	11894.8	11959.7	2	40.61	2	2	1	2	1	NA	39.7
20601	2	77	2	3	1.29	23930	31864.9	2	20.7	2	1	2	2	1	3	39.7
20741	1	45	3	4	0.38	31844.3	32630	2	23.36	2	1	2	2	1	NA	39.7
9976	1	36	3	4	0	36890.2	38187.8	1	22.51	2	NA	2	2	1	1	39.7
10061	1	46	3	4	2.48	90309.8	97008.1	1	23.37	2	2	2	2	2	1	39.7
10075	1	46	3	3	NA	93784.7	100741	1	27.73	2	1	2	2	2	1	39.7
10113	1	45	3	3	0.55	35236.7	35784.8	1	27.53	2	NA	2	2	2	1	39.7
10399	2	25	1	3	2.69	5691.24	5779.9	2	25.08	2	NA	2	2	2	NA	39.7
[truncated: 7,143 more rows]
